# Supplementary material for: Transcriptome analysis of activated sludge microbiomes reveals an unexpected role of minority nitrifiers in carbon metabolism
Source: Commun Biol. 2019 May 13;2:179. doi: 10.1038/s42003-019-0418-2 (PMC6513846; doi:10.1038/s42003-019-0418-2)
Supplement: Supplementary file 4 — Supplementary Data 1 [file 42003_2019_418_MOESM4_ESM.xlsx]

## Sheet: Figure2a
	Day	Reactor 1		Reactor 2
		TOC in sludge (mg l‒1)	TOC in effluent (mg l‒1)	TOC in sludge (mg l‒1)	TOC in effluent (mg l‒1)
	0
	1	19.888	12.904	17.992	13.152
	2	23.016	14.004	22.244	17.68
	3
	4
	5	28.16	11.828	29.944	12.496
	6	25.988	11.224	27.048	11.856
	7	37.82	15.12	37.808	14.916
	8	45.08	17.48	48.68	14.56
	9	34.752	10.208	36.172	12.712
	10
	11
	12	49.48	14.872	56.6	13.524
	13	75.68	14.184	66.12	12.652
	14	76.68	14.336	65.64	14.484
	15	58.72	12.46	73.16	12.252
	16	49.24	11.632	61.76	11.928
	17
	18
	19	72.04	11.52	79.16	11.276
	20	78.56	13.416	68.88	13.456
	21	51.36	10.404	64.16	10.764
	22	68.4	10.544	62.6	12.48
	23	46.24	12.368	43.56	12.4
	24
	25
	26	56.8	22.492	108.52	14.356
	27	42.6	13.088	109	15.016
	28
	29	48.68	13.956	99.28	18.744
	30	58.72	14.736	96.12	19.456
	31
	32
	33	53.76	19.936	192.76	27.172
	34	58.2	21.62	181.72	35.748
	35	58.48	18.264	272.04	52.52
	36	57.96	23.248	246.72	43.72
	37	73.76	18.16	324.04	38.132

## Sheet: Figure2b
	Day	Reactor 1		Reactor 2
		TMP (kPa)	Effluent flow rate (ml min‒1)	TMP (kPa)	Effluent flow rate (ml min‒1)
	0
	1	3	94	3	91
	2	3	93	4	89
	3
	4
	5	3	84	5	79
	6	2	94	5	85
	7	2	93	4	84
	8	3	91	5	81
	9	4	91	7	81
	10
	11
	12	2	91	6	81
	13	3	90	6	80
	14	2	90	5	79
	15	2	89	5	79
	16	3	88	5	77
	17
	18
	19	3	87	6	83
	20	2	87	6	82
	21	3	87	7	82
	22	3	85	9	79
	23	4	84	11	73
	24
	25
	26	7	80	18	59
	27	9	76	18	56
	28
	29	12	73	19	55
	30	12	71	20	52
	31
	32
	33	12	70	20	48
	34	11	71	20	48
	35	11	71	21	46
	36	11	69	21	43
	37	10	69	21	41

## Sheet: Figure2c
	Day	Reactor 1	Reactor 2
		DO in sludge (mg l‒1)	DO in sludge (mg l‒1)
	0
	1	7.72	7.08
	2	7.5	7.18
	3
	4
	5	7.2	7.25
	6	6.24	5.92
	7	5.88	4.46
	8	5.77	5.61
	9	6.84	5.45
	10
	11
	12	4.69	4.21
	13	3.85	3.02
	14	3.34	0.4
	15	3.41	0.86
	16	4.13	2.28
	17
	18
	19	4.86	4.09
	20	1.92	0.2
	21	0.2	0.15
	22	0.18	0.24
	23	0.15	0.21
	24
	25
	26	0.1	0.09
	27	0.1	0.15
	28
	29	0.18	0.26
	30	0.1	0.08
	31
	32
	33	0.12	0.09
	34	0.14	0.12
	35	0.12	0.14
	36	0.15	0.2
	37	0.13	0.14

## Sheet: Figure2degh
	Day	Reactor 1				Reactor 2
		Naphthalene (mg l‒1)	Variation (mg l‒1)	Phenanthrene (mg l‒1)	Variation (mg l‒1)	Naphthalene (mg l‒1)	Variation (mg l‒1)	Phenanthrene (mg l‒1)	Variation (mg l‒1)
	20	0	0	0	0	0	0	0	0
	21	0	0	0	0	0	0	0	0
	22
	23	0	0	0	0	0	0	0.00287558	0.00287558
	24
	25
	26	0	0	0.0298286	0.00326864	0	0	0.0370544	0.00292877
	27	0	0	0.0258654	0.00492365	0.00223631	0.00223631	0.0585548	0.0023643
	28
	29	0	0	0.00419219	0.00419219	0.00564639	0.00168394	0.0890128	0.00623879
	30	0	0	0	0	0.00696593	0.000579216	0.121822	0.00770317
	31
	32
	33	0	0	0	0	0.00779448	6.13738e-05	0.116979	0.00589597
	34	0	0	0	0	0.0117473	0.00132146	0.136714	0.00871687
	35	0	0	0	0	0.024329	0.000991571	0.217611	0.0268776
	36	0	0	0	0	0.0263716	0.00303417	0.250741	0.00625209
	37	0	0	0	0	0.014185	0.014185	0.318262	0.0130554

## Sheet: Figure2fi
	Day	Reactor 1
		Alkane (mg l‒1)																			Variation (mg l‒1)
		C10	C11	C12	C13	C14	C15	C16	C17	C18	C19	C20	C21	C22	C23	C24	C25	C26	C27		C10	C11	C12	C13	C14	C15	C16	C17	C18	C19	C20	C21	C22	C23	C24	C25	C26	C27
	20	0	0	0	0	0	0	0	0	0	0	0	0	0	0	0	0	0	0		0	0	0	0	0	0	0	0	0	0	0	0	0	0	0	0	0	0
	21	0	0	0	0	0	0	0	0	0	0	0	0	0	0	0	0	0	0		0	0	0	0	0	0	0	0	0	0	0	0	0	0	0	0	0	0
	22
	23	0	0	0	0	0	0	0	0	0	0	0	0	0	0	0	0	0	0		0	0	0	0	0	0	0	0	0	0	0	0	0	0	0	0	0	0
	24
	25
	26	0	0	0	0	0.059142	0.181807	0.246894	0.31298	0.305722	0.374432	0.296631	0.230701	0.179694	0.113464	0.0721207	0.0327294	0.0191734	0.012031		0	0	0	0	0.00210674	0.0382197	0.0137368	0.0254816	0.002497	0.0164467	0.0296626	0.0127777	0.00291416	0.0013331	0.00817796	0.0462863	0.0271152	0.0170144
	27	0	0	0	0	0.0954723	0.218159	0.333876	0.416689	0.401421	0.502681	0.409363	0.301049	0.212263	0.14493	0.0927344	0.0662456	0.0365388	0.0132263		0	0	0	0	0.00944094	0.070206	0.0327057	0.0474707	0.0322462	0.00182243	0.0509428	0.0255118	0.0223273	0.0102605	0.00014512	0.0142962	0.00173255	0.0187048
	28
	29	0	0	0	0	0.104188	0.257453	0.28908	0.401929	0.332251	0.496105	0.344984	0.253308	0.208117	0.148244	0.0791891	0.0583471	0.0319774	0.0218506		0	0	0	0	0.015013	0.0152513	0.0245748	0.0116114	0.00985374	0.0312506	0.00132169	0.00092643	0.00410949	0.00774056	0.0028768	0.0171928	0.00416316	0.0309014
	30	0	0	0	0	0.0542413	0.140243	0.159706	0.18532	0.155408	0.306819	0.214739	0.0780293	0.112477	0.0684723	0.0481871	0.0225304	0.0310853	0		0	0	0	0	0.012601	0.00398865	0.0117405	0.0104049	0.0194658	0.0449143	0.0033885	0.0634692	0.00178863	0.00592583	0.0069231	0.00354219	0.0110093	0
	31
	32
	33	0	0	0	0	0.0404791	0.0875618	0.0717576	0.114062	0.0977559	0.202534	0.143737	0.083066	0.070931	0.0570998	0.034334	0.0262904	0.0177163	0		0	0	0	0	0.00753109	0.0249242	0.0187866	0.0162197	0.00151252	0.0927642	0.00276757	0.00140713	0.00883845	0.0208565	0.00915112	0.00571677	0.0250547	0
	34	0	0	0	0	0.082803	0.165382	0.152565	0.214236	0.181406	0.290016	0.205638	0.144867	0.110447	0.0774426	0.0478068	0.0320026	0.0104668	0		0	0	0	0	0.00422332	0.00362254	0.0161341	0.00463549	0.0204324	0.12265	0.00192488	0.00581204	0.00926598	0.000653647	0.0186437	0.0201489	0.0148024	0
	35	0	0	0	0	0.115277	0.235347	0.232702	0.292178	0.160477	0.464441	0.306911	0.191891	0.145194	0.104274	0.0791227	0.0608758	0	0		0	0	0	0	0.0331565	0.0850526	0.0444553	0.0568777	0.0618253	0.107757	0.074059	0.0349596	0.0159494	0.0264899	0.0440995	0.00272672	0	0
	36	0	0	0	0	0.133285	0.293274	0.265483	0.310389	0.262366	0.348113	0.320215	0.188572	0.156786	0.113932	0.0640442	0.0421836	0.0113054	0		0	0	0	0	4.92228e-05	0.0528255	0.0343009	0.0318316	0.0307158	0.167573	0.0393136	0.0111958	0.0283302	0.0183365	0.00751212	0.00524108	0.0159882	0
	37	0	0	0	0	0.150208	0.331635	0.350512	0.490513	0.423596	0.755783	0.490634	0.338382	0.271385	0.184703	0.124497	0.0662997	0.0297294	0		0	0	0	0	0.0662145	0.19265	0.155844	0.316846	0.291075	0.523925	0.296343	0.20974	0.15705	0.108153	0.083154	0.0484354	0.0420437	0
	Day	Reactor 2
		Alkane (mg l‒1)																			Variation (mg l‒1)
		C10	C11	C12	C13	C14	C15	C16	C17	C18	C19	C20	C21	C22	C23	C24	C25	C26	C27		C10	C11	C12	C13	C14	C15	C16	C17	C18	C19	C20	C21	C22	C23	C24	C25	C26	C27
	20	0	0	0	0	0	0	0	0	0	0	0	0	0	0	0	0	0	0		0	0	0	0	0	0	0	0	0	0	0	0	0	0	0	0	0	0
	21	0	0	0	0	0	0	0	0	0	0	0	0	0	0	0	0	0	0		0	0	0	0	0	0	0	0	0	0	0	0	0	0	0	0	0	0
	22
	23	0	0	0	0	0	0	0	0.00890967	0.010018	0.00844288	0.0142256	0.0112292	0.00648417	0	0	0	0	0		0	0	0	0	0	0	0	0.0126002	0.0141676	0.01194	0.0201181	0.0158804	0.00917	0	0	0	0	0
	24
	25
	26	0	0	0	0	0.0961754	0.199131	0.29929	0.372051	0.375816	0.453738	0.375349	0.250848	0.191582	0.129993	0.0825211	0.0447484	0.0313232	0.0132263		0	0	0	0	0.00844664	0.043297	0.016207	0.0156572	0.00396477	0.0710387	0.00283853	0.0454825	0.00691895	0.0108626	0.0142986	0.00550441	0.00910849	0.0187048
	27	0	0	0	0	0.115472	0.309624	0.441587	0.560905	0.562975	0.623091	0.514143	0.39192	0.303417	0.202406	0.116988	0.0797062	0.0393339	0.0149057		0	0	0	0	0.0125026	0.0212246	0.0128435	0.0374286	0.0364526	0.0296167	0.0255468	0.039181	0.024622	0.014363	0.0243717	0.00907209	0.0047603	0.0210799
	28
	29	0	0	0	0	0.181512	0.48549	0.713458	0.910044	0.905902	0.990343	0.79481	0.583496	0.480853	0.317208	0.212179	0.112201	0.0622837	0.0152583		0	0	0	0	0.0292876	0.0607739	0.0772157	0.0545191	0.0693521	0.0899722	0.019098	0.014683	0.0207656	0.0170722	0.0229205	0.00851145	0.0102187	0.0215786
	30	0	0	0	0	0.269585	0.634167	1.11982	1.32258	1.45829	1.37819	1.04957	0.776894	0.613165	0.421768	0.269348	0.165947	0.087755	0.0254784		0	0	0	0	0.046929	0.00443183	0.333994	0.251332	0.419147	0.152689	0.0913652	0.019525	0.0255818	0.000498836	0.0153145	0.00789985	0.000841043	0.0360319
	31
	32
	33	0	0	0	0	0.313934	0.773035	1.08646	1.41166	1.42129	1.64384	1.27796	0.961078	0.752195	0.520296	0.3353	0.179768	0.114416	0.0270861		0	0	0	0	0.0227213	0.0893881	0.0799594	0.0974359	0.082383	0.160616	0.107314	0.0557519	0.0370028	0.0309364	0.0378338	0.0330689	0.00216148	0.0383055
	34	0	0	0	0	0.493344	1.06392	1.38259	1.72195	1.66057	1.87106	1.46826	1.12124	0.876357	0.587983	0.388334	0.210023	0.126572	0.0313654		0	0	0	0	0.019699	0.065408	0.0978345	0.120985	0.0851843	0.118637	0.0712737	0.0668166	0.066223	0.0299388	0.0163047	0.0527166	0.00764508	0.0443573
	35	0	0	0	0	0.801146	1.55785	1.92348	2.34298	2.25215	2.42855	1.88662	1.4446	1.15439	0.764428	0.504537	0.255865	0.147166	0.0905341		0	0	0	0	0.0647182	0.0762082	0.115181	0.185057	0.0796354	0.140973	0.106933	0.0769986	0.0655686	0.0423323	0.0419569	0.0279468	0.00829268	0
	36	0	0	0	0	1.14353	2.12018	2.58193	3.07234	2.9373	3.14639	2.42684	1.8538	1.45553	0.973779	0.630621	0.342274	0.269712	0.0542439		0	0	0	0	0.0879612	0.107954	0.116576	0.0935352	0.0580574	0.00484783	0.0254492	0.0633381	0.00356854	0.0415066	0.0157498	0.026095	0.0858032	0.0767125
	37	0	0	0	0.699191	1.44903	2.64557	3.18202	3.72066	2.05781	3.70367	2.90914	2.23249	1.73238	1.18488	0.787038	0.411697	0.309908	0.126513		0	0	0	0.699191	0.116904	0.310344	0.262192	0.316964	1.87437	0.286202	0.212198	0.139847	0.144408	0.12667	0.0936454	0.0565392	0.115854	0.178917

## Sheet: Figure2j
	Day	Replicate	Reactor 1			Reactor 2
			PC1	PC2		PC1	PC2
	1	Repl_1	-0.197511	0.0203229		-0.184381	0.0180534
		Repl_2	-0.191616	0.0186692		-0.228322	0.00585312
		Repl_3	-0.204454	0.0142294		-0.214403	0.0132357
	2	Repl_1	-0.217023	0.0206583		-0.1868	0.011698
		Repl_2	-0.210969	0.0219572		-0.204281	0.00717275
		Repl_3	-0.199099	0.0232757		-0.175274	0.0151455
	3
	4
	5	Repl_1	-0.184976	0.0186873		-0.176403	-0.00206404
		Repl_2	-0.184606	0.0281443		-0.183107	0.00311312
		Repl_3	-0.174272	0.0352857		-0.178126	0.000447928
	6	Repl_1	-0.186213	0.0182054		-0.171455	-0.00261362
		Repl_2	-0.194608	0.0203761		-0.165071	0.00612491
		Repl_3	-0.201054	0.0121904		-0.171173	0.00498306
	7	Repl_1	-0.194054	-0.0034408		-0.161528	-0.00114435
		Repl_2	-0.191554	0.022988		-0.159608	0.00547679
		Repl_3	-0.187711	0.00835662		-0.158608	-0.000284467
	8	Repl_1	-0.181257	-0.00732329		-0.162622	-0.0119024
		Repl_2	-0.186722	-0.00389572		-0.174541	-0.00845744
		Repl_3	-0.176108	-0.000150687		-0.1603	-0.0124817
	9	Repl_1	-0.152927	-0.0118585		-0.147023	-0.0281464
		Repl_2	-0.172915	-0.0107456		-0.15567	-0.0243108
		Repl_3	-0.156416	-0.00833657		-0.147027	-0.0189872
	10
	11
	12	Repl_1	-0.135042	-0.022775		-0.106184	-0.042487
		Repl_2	-0.109767	-0.0278635		-0.130757	-0.0343987
		Repl_3	-0.125762	-0.0359322		-0.131636	-0.0360565
	13	Repl_1	-0.10927	-0.0664397		-0.124892	-0.0603901
		Repl_2	-0.0900576	-0.0691004		-0.121601	-0.0591066
		Repl_3	-0.109087	-0.0653874		-0.0922075	-0.046785
	14	Repl_1	-0.0925702	-0.0710231		-0.0866755	-0.0344195
		Repl_2	-0.0958605	-0.0718502		-0.0846425	-0.0379234
		Repl_3	-0.0915984	-0.0667793		-0.085765	-0.032438
	15	Repl_1	-0.0818151	-0.0748125		-0.0904621	-0.0489631
		Repl_2	-0.0801785	-0.0685711		-0.107342	-0.0278323
		Repl_3	-0.0654462	-0.0731804		-0.110572	-0.0297298
	16	Repl_1	-0.0504639	-0.0495429		-0.0775232	-0.0138593
		Repl_2	-0.0447432	-0.0470118		-0.0822514	-0.0244006
		Repl_3	-0.0513012	-0.047447		-0.0812071	-0.0369653
	17
	18
	19	Repl_1	-0.0113777	0.00265897		-0.0446451	0.00999314
		Repl_2	-0.028761	0.00775982		-0.0361202	0.000861263
		Repl_3	-0.0139812	0.00228089		-0.046562	0.0129284
	20	Repl_1	-0.00925515	-0.0191585		-0.0451751	-0.0111509
		Repl_2	-0.0112305	-0.0199724		-0.05306	-0.01207
		Repl_3	-0.0188811	-0.0196095		-0.0268992	-0.0123589
	21	Repl_1	0.0156832	-0.0303443		-0.0271268	-0.00758221
		Repl_2	0.0126501	-0.0248325		-0.034923	-0.00271136
		Repl_3	0.00774064	-0.0266805		-0.0460383	-0.00920526
	22	Repl_1	0.00208438	-0.0314319		-0.00453181	-0.01688
		Repl_2	-0.00224806	-0.0428364		-0.0138525	-0.00978821
		Repl_3	0.0191197	-0.0356514		-0.00388061	-0.0174013
	23	Repl_1	0.0134108	0.0119433		0.0236382	0.000504544
		Repl_2	0.00627282	0.00371734		0.00621275	0.00507084
		Repl_3	0.00875356	0.0156931		0.0139044	-0.00316817
	24
	25
	26	Repl_1	0.0702449	0.0273411		0.177033	-0.0262286
		Repl_2	0.0533973	0.0189618		0.167431	-0.0386537
		Repl_3	0.063368	0.0282103		0.157911	-0.0375222
	27	Repl_1	0.090816	0.00968512		0.214059	-0.0504877
		Repl_2	0.0759858	0.0556025		0.199594	-0.0406667
		Repl_3	0.0555235	0.0670571		0.200213	-0.0459061
	28
	29	Repl_1	0.104337	0.0672065		0.280778	-0.0745761
		Repl_2	0.104493	0.103261		0.261792	-0.0685042
		Repl_3	0.111598	0.0943745		0.266599	-0.0702351
	30	Repl_1	0.102222	0.141661		0.30538	-0.0923416
		Repl_2	0.10669	0.105371		0.291348	-0.0816035
		Repl_3	0.0957565	0.131457		0.289846	-0.0907186
	31
	32
	33	Repl_1	0.134296	0.142993		0.362401	-0.133148
		Repl_2	0.135294	0.153322		0.356283	-0.12786
		Repl_3	0.141243	0.173387		0.31887	-0.105469
	34	Repl_1	0.160419	0.18168		0.34539	-0.122946
		Repl_2	0.154238	0.203609		0.346102	-0.106196
		Repl_3	0.163064	0.199433		0.351053	-0.112932
	35	Repl_1	0.171865	0.16944		0.270276	-0.0418036
		Repl_2	0.169656	0.225366		0.235477	-0.0529119
		Repl_3	0.177115	0.163381		0.251468	-0.0612944
	36	Repl_1	0.178915	0.163129		0.268974	-0.0229168
		Repl_2	0.176776	0.161982		0.276367	-0.0801761
		Repl_3	0.175245	0.183593		0.294782	-0.0780635
	37	Repl_1	0.158278	0.193702		0.29224	-0.0824893
		Repl_2	0.157931	0.183836		0.309973	-0.100338
		Repl_3	0.152261	0.157243		0.274878	-0.0759102
