# Supplementary material for: Transcriptome analysis of activated sludge microbiomes reveals an unexpected role of minority nitrifiers in carbon metabolism
Source: Commun Biol. 2019 May 13;2:179. doi: 10.1038/s42003-019-0418-2 (PMC6513846; doi:10.1038/s42003-019-0418-2)
Supplement: Supplementary file 5 — Supplementary Data 2 [file 42003_2019_418_MOESM5_ESM.xlsx]

## Sheet: Figure3ab
	Reactor 1							Reactor 2
	Taxon	Relative expression			Assigned function	Assembly ID		Taxon	Relative expression			Assigned function	Assembly ID
		level (TPM)							level (TPM)
		Day 20	Day 29	Day 37					Day 20	Day 29	Day 37
	Pseudomonas alcaligenes	0	45.617	0	alkane 1-monooxygenase	comp18716_c0_seq1_B		Alcanivorax dieselolei	0	0	112.498	alkane 1-monooxygenase	comp9889_c0_seq1_A
								Pseudomonas alcaligenes	0	0	60.872	alkane 1-monooxygenase	comp18877_c0_seq1_A
	Candidatus Accumulibacter phosphatis	30.191	0	9.895	alcohol dehydrogenase	comp13534_c0_seq1_B		Xanthomonas translucens	0	0	107.076	alcohol dehydrogenase	comp7542_c0_seq1_A
	Gordonia polyisoprenivorans	54.764	0	0	alcohol dehydrogenase	comp9565_c0_seq1_B		Shewanella baltica	16.979	0	32.795	alcohol dehydrogenase	comp19961_c0_seq1_A
	Methyloversatilis sp. NVD	28.228	0	0	alcohol dehydrogenase	comp18890_c0_seq1_B		Singularimonas variicoloris	15.493	0	29.924	Alcohol dehydrogenase	comp19882_c0_seq1_A
	Leptospira wolffii	11.81	17.378	0	alcohol dehydrogenase, catalytic domain, GroES-like family	comp24059_c0_seq1_B		Pseudomonas pseudoalcaligenes	0	29.378	29.331	Alcohol dehydrogenase	comp19191_c0_seq1_A
	Coniophora puteana RWD-64-598 SS2	20.108	0	0	alcohol oxidase-like protein	comp13296_c0_seq1_B		Hydrogenophaga sp. PBC	10.726	41.499	20.716	alcohol dehydrogenase	comp13454_c0_seq1_A
								Verminephrobacter aporrectodeae	44.457	0	0	alcohol dehydrogenase	comp20144_c0_seq1_A
								Rhodospirillum centenum	9.626	37.245	0	alcohol dehydrogenase	comp14870_c0_seq1_A
								Dechloromonas aromatica	51.012	19.737	0	alcohol dehydrogenase	comp7193_c0_seq1_A
								Cupriavidus taiwanensis	18.554	71.786	0	alcohol dehydrogenase	comp12523_c0_seq1_A
								Streptosporangium roseum	22.666	43.85	0	alcohol dehydrogenase	comp14660_c0_seq1_A
								Aromatoleum aromaticum	37.409	0	0	alcohol dehydrogenase	comp12122_c0_seq1_A
								Azoarcus sp. BH72	34.727	0	0	alcohol dehydrogenase	comp18138_c0_seq1_A
								Bradyrhizobium sp. WSM471	37.409	0	0	alcohol dehydrogenase	comp14073_c0_seq1_A
								Pseudomonas aeruginosa	0	0	86.706	alcohol dehydrogenase (Zn-dependent), partial	comp18002_c0_seq1_A
								Pseudomonas stutzeri	0	43.211	57.523	alcohol dehydrogenase GroES domain-containing protein	comp7290_c0_seq1_A
								Chitinophaga pinensis	45.708	0	0	alcohol dehydrogenase GroES domain-containing protein	comp13800_c0_seq1_A
	Acidithiobacillus ferrooxidans	0	0	45.109	aldehyde dehydrogenase	comp11609_c0_seq1_B		Dyella japonica	7.568	29.281	87.704	aldehyde dehydrogenase	comp7800_c0_seq1_A
	Dechloromonas aromatica	0	0	41.193	aldehyde dehydrogenase	comp18787_c0_seq1_B		Xanthomonas sp. M97	0	51.158	51.077	aldehyde dehydrogenase	comp16979_c0_seq1_A
	Sphingobium xenophagum	0	0	37.007	aldehyde dehydrogenase	comp22192_c0_seq1_B		Sphingobacterium sp. 21	0	42.796	42.728	aldehyde dehydrogenase	comp11696_c0_seq1_A
	Hydrocarboniphaga effusa	0	17.557	23.463	aldehyde dehydrogenase	comp15101_c0_seq1_B		Thauera terpenica	0	0	42.321	aldehyde dehydrogenase	comp12577_c0_seq1_A
	Dyella ginsengisoli	24.683	0	21.573	aldehyde dehydrogenase	comp18358_c0_seq1_B		Pseudoxanthomonas spadix	0	81.665	40.768	aldehyde dehydrogenase	comp10776_c0_seq1_A
	Burkholderiales bacterium JOSHI_001	16.224	23.874	21.27	aldehyde dehydrogenase	comp10019_c0_seq1_B		Rhodobacter capsulatus	0	39.562	39.499	aldehyde dehydrogenase	comp20533_c0_seq1_A
	Polaromonas sp. JS666	16.149	0	21.172	aldehyde dehydrogenase	comp23741_c0_seq1_B		Flavobacteriaceae bacterium 3519-10	0	0	39.151	aldehyde dehydrogenase	comp17716_c0_seq1_A
	Pseudomonas plecoglossicida	35.05	24.271	16.218	aldehyde dehydrogenase	comp5462_c0_seq4_B		Rhodanobacter fulvus	0	38.368	38.307	aldehyde dehydrogenase	comp15151_c0_seq1_A
	Brevundimonas diminuta	22.546	8.294	14.779	aldehyde dehydrogenase	comp13786_c0_seq1_B		Acidovorax radicis	55.171	32.02	21.313	aldehyde dehydrogenase	comp7657_c0_seq1_A
	Acidobacteriaceae bacterium TAA166	0	30.685	13.669	aldehyde dehydrogenase	comp16290_c0_seq1_B		Azoarcus sp. KH32C	41.83	0	0	aldehyde dehydrogenase	comp6240_c0_seq1_A
	Methylibium petroleiphilum	59.048	11.585	10.322	aldehyde dehydrogenase	comp3154_c0_seq1_B		Flavobacteriaceae bacterium 3519-10	42.605	0	0	aldehyde dehydrogenase	comp14596_c0_seq1_A
	Dyella ginsengisoli	12.907	18.993	8.461	aldehyde dehydrogenase	comp17853_c0_seq1_B		Dechloromonas aromatica	0	79.834	0	aldehyde dehydrogenase	comp11265_c0_seq1_A
	Rudanella lutea	31.708	0	0	aldehyde dehydrogenase	comp14650_c0_seq1_B		Acidithiobacillus ferrooxidans	30.985	89.914	0	aldehyde dehydrogenase	comp1397_c0_seq1_A
	Polaromonas sp. JS666	25.911	0	0	aldehyde dehydrogenase	comp20907_c0_seq1_B		Acidithiobacillus ferrooxidans	34.21	0	0	aldehyde dehydrogenase	comp20135_c0_seq1_A
	Methylibium petroleiphilum	27.447	0	0	aldehyde dehydrogenase	comp21582_c0_seq1_B		Psychrobacter sp. G	0	182.407	0	aldehyde dehydrogenase	comp7084_c0_seq1_A
	Acidithiobacillus ferrooxidans	64.114	14.514	0	aldehyde dehydrogenase	comp7434_c0_seq1_B		Pseudomonas fuscovaginae	0	69.543	0	aldehyde dehydrogenase	comp15711_c0_seq1_A
	Burkholderia sp. JPY251	12.444	18.312	0	aldehyde dehydrogenase	comp23503_c0_seq1_B		Pseudomonas fluorescens	0	81.292	0	aldehyde dehydrogenase	comp16276_c0_seq1_A
	Gordonia terrae	0	40.335	0	aldehyde dehydrogenase	comp21592_c0_seq1_B		Brachymonas chironomi	0	61.602	0	aldehyde dehydrogenase	comp20661_c0_seq1_A
	Amycolatopsis nigrescens	15.57	22.911	0	aldehyde dehydrogenase	comp12417_c0_seq1_B		Rhodococcus sp. 114MFTsu3.1	27.802	0	0	aldehyde dehydrogenase	comp20436_c0_seq1_A
	Aquaspirillum serpens	33.225	0	0	aldehyde dehydrogenase	comp13752_c0_seq1_B		Thauera sp. 63	105.534	0	0	aldehyde dehydrogenase (NAD(+))	comp200_c0_seq2_A
	Methylibium petroleiphilum	98.122	49.98	0	aldehyde dehydrogenase	comp2640_c0_seq1_B		Thauera phenylacetica	30.272	9.76	0	aldehyde dehydrogenase (NAD(+))	comp13250_c0_seq1_A
	Ralstonia sp. PBA	15.5	11.404	0	aldehyde dehydrogenase	comp23777_c0_seq1_B		Bordetella pertussis	40.362	65.069	0	aldehyde dehydrogenase (NAD) domain protein	comp7671_c0_seq1_A
	Brachymonas chironomi	14.288	21.025	0	aldehyde dehydrogenase	comp24291_c0_seq1_B		Fulvivirga imtechensis	59.757	0	0	Aldehyde dehydrogenase B	comp9763_c0_seq1_A
	Thauera sp. 63	71.645	72.987	36.126	aldehyde dehydrogenase (NAD(+))	comp6605_c0_seq1_B
	Thauera sp. 63	14.259	20.982	18.694	aldehyde dehydrogenase (NAD(+))	comp12221_c0_seq1_B
	Thauera aminoaromatica	58.649	17.26	0	aldehyde dehydrogenase (NAD(+))	comp7566_c0_seq1_B
	Escherichia coli	25.988	15.297	0	aldehyde dehydrogenase family protein	comp14847_c0_seq1_B
	Acinetobacter sp. P8-3-8	33.514	0	0	Radical SAM domain protein	comp8764_c0_seq1_B		Pseudomonas nitroreducens	65.266	0	0	formate C-acetyltransferase	comp6335_c0_seq1_A
	Clostridium sp. KLE 1755	0	48.658	0	radical SAM domain protein	comp17370_c0_seq1_B		Pseudomonas nitroreducens	26.52	25.653	0	formate C-acetyltransferase	comp14820_c0_seq1_A
	Firmicutes bacterium CAG:475	0	23.763	31.757	radical SAM domain protein	comp12887_c0_seq1_B		Pseudomonas nitroreducens	19.706	38.122	0	formate C-acetyltransferase	comp6593_c0_seq1_A
	Fulvivirga imtechensis	0	17.864	15.916	Radical SAM domain protein	comp20728_c0_seq1_B		Pseudomonas nitroreducens	43.545	0	0	formate C-acetyltransferase	comp10004_c0_seq1_A
	Rhizobium sp. CF142	0	52.807	11.762	radical SAM domain protein	comp12470_c0_seq1_B		Pseudomonas nitroreducens	50.787	0	0	formate C-acetyltransferase	comp6852_c0_seq1_A
	Acidovorax radicis	13.723	20.194	0	radical SAM protein	comp19874_c0_seq1_B		Rhodoferax ferrireducens	45.111	0	0	pyruvate formate lyase-activating protein	comp15941_c0_seq1_A
	Aquaspirillum serpens	31.492	0	0	radical SAM protein	comp22344_c0_seq1_B		Peptoniphilus duerdenii	0	39.3	196.188	pyruvate formate-lyase activating enzyme, partial	comp5461_c0_seq1_A
	Coprobacillus sp. D6	0	25.044	44.626	radical SAM protein	comp10279_c0_seq1_B		Lautropia mirabilis	70.325	174.92	116.428	pyruvate formate-lyase activating enzyme, partial	comp4495_c0_seq18_A
	Dechloromonas aromatica	21.521	0	0	radical SAM protein	comp21344_c0_seq1_B		Lautropia mirabilis	16.492	111.667	47.781	pyruvate formate-lyase activating enzyme, partial	comp4495_c0_seq8_A
	Hydrogenophaga sp. PBC	16.455	0	21.573	radical SAM protein	comp16407_c0_seq1_B		Acinetobacter sp. P8-3-8	35.531	0	0	Radical SAM domain protein	comp5735_c0_seq1_A
	Ideonella sp. B508-1	0	0	43.98	radical SAM protein	comp15665_c0_seq1_B		Dechloromonas aromatica	27.943	36.038	0	radical SAM family protein	comp21025_c0_seq1_A
	Methanolobus psychrophilus	11.497	0	30.145	radical SAM protein	comp20978_c0_seq1_B		Rhodobacter sp. CACIA14H1	0	0	90.423	radical SAM protein	comp10810_c0_seq1_A
	Rhodoferax ferrireducens	25.529	0	0	radical SAM protein	comp23011_c0_seq1_B		Celeribacter baekdonensis	0	0	79.351	radical SAM protein	comp20344_c0_seq1_A
	Streptomyces sp. C	32	117.72	0	radical SAM protein	comp6840_c0_seq1_B		Leptothrix cholodnii	0	0	70.815	radical SAM protein	comp19139_c0_seq1_A
	Xanthomonas translucens	14.467	10.644	0	Radical SAM superfamily protein, probable	comp7169_c0_seq1_B		Acidovorax delafieldii	38.748	37.48	37.42	radical SAM protein	comp5919_c0_seq1_A
	Coprobacillus	0	0	36.561	MULTISPECIES: pyruvate formate-lyase	comp17445_c0_seq1_B		Methanohalobium evestigatum	45.557	22.033	21.998	radical SAM protein	comp7919_c0_seq1_A
	Streptomyces sp. R1-NS-10	26.504	0	0	pyruvate formate lyase-activating protein	comp21807_c0_seq1_B		Candidatus Accumulibacter phosphatis	25.144	24.321	0	radical SAM protein	comp2375_c0_seq1_A
	Pedobacter sp. BAL39	38.578	37.845	0	pyruvate formate-lyase	comp600_c0_seq1_B		Phaeospirillum molischianum	16.088	31.124	0	radical SAM protein	comp19792_c0_seq1_A
	gamma proteobacterium IMCC3088	31.449	9.256	8.246	Pyruvate formate-lyase activating enzyme	comp9247_c0_seq1_B		Azospira oryzae	0	79.477	0	radical SAM protein	comp2375_c0_seq2_A
	Pseudomonas nitroreducens	59.261	30.777	27.421	formate C-acetyltransferase	comp2603_c0_seq1_B		Azoarcus sp. KH32C	17.562	56.625	0	radical SAM protein	comp9576_c0_seq1_A
	Pseudomonas nitroreducens	13.354	0	17.507	formate C-acetyltransferase	comp16282_c0_seq1_B		Aromatoleum aromaticum	0	83.976	0	radical SAM protein	comp14458_c0_seq1_A
	Pseudomonas nitroreducens	27.556	30.411	9.032	formate C-acetyltransferase	comp7428_c0_seq1_B
	Pseudomonas nitroreducens	29.3	14.371	6.402	formate C-acetyltransferase	comp9161_c0_seq1_B
	Pseudomonas nitroreducens	45.386	10.018	0	formate C-acetyltransferase	comp8458_c0_seq1_B
	Pseudomonas nitroreducens	15.03	22.117	0	formate C-acetyltransferase	comp18147_c0_seq1_B
	Pseudomonas nitroreducens	11.459	33.723	0	formate C-acetyltransferase	comp11678_c0_seq1_B
	Dechloromonas aromatica	14.588	42.933	129.097	C4-dicarboxylate ABC transporter	comp246_c0_seq1_B		Rhodobacter capsulatus	4.734	128.211	118.863	C4-dicarboxylate ABC transporter	comp1378_c0_seq1_A
	Dechloromonas aromatica	34.173	20.114	120.965	C4-dicarboxylate ABC transporter	comp4970_c0_seq1_B		Desulfotomaculum reducens	0	0	75.316	C4-dicarboxylate ABC transporter	comp16786_c0_seq1_A
	Delftia acidovorans	0	37.986	50.764	C4-dicarboxylate ABC transporter	comp396_c0_seq1_B		Lewinella cohaerens	0	0	73.449	C4-dicarboxylate ABC transporter	comp15858_c0_seq1_A
	Marinobacter sp. ELB17	0	0	45.292	C4-dicarboxylate ABC transporter	comp23333_c0_seq1_B		Pseudomonas aeruginosa	66.565	0	16.071	C4-dicarboxylate ABC transporter	comp6578_c0_seq1_A
	Thauera terpenica	0	45.821	40.824	C4-dicarboxylate ABC transporter	comp1082_c0_seq1_B		Hydrogenophaga sp. PBC	27.802	0	13.425	C4-dicarboxylate ABC transporter	comp17339_c0_seq1_A
	Candidatus Accumulibacter phosphatis	0	31.932	37.932	C4-dicarboxylate ABC transporter	comp18217_c0_seq1_B		Curvibacter lanceolatus	44.673	0	0	C4-dicarboxylate ABC transporter	comp15012_c0_seq1_A
	Chitinophaga pinensis	0	0	32.985	C4-dicarboxylate ABC transporter	comp19963_c0_seq1_B		Rhodocyclaceae bacterium RZ94	19.092	36.936	0	C4-dicarboxylate ABC transporter	comp14790_c0_seq1_A
	Candidatus Accumulibacter phosphatis	20.605	0	27.014	C4-dicarboxylate ABC transporter	comp18405_c0_seq1_B		Azospira oryzae	31.953	30.908	0	C4-dicarboxylate ABC transporter	comp11849_c0_seq1_A
	Nitrosomonas sp. Is79A3	15.64	0	20.504	C4-dicarboxylate ABC transporter	comp15813_c0_seq1_B		Pseudomonas stutzeri	37.348	0	0	C4-dicarboxylate ABC transporter	comp16303_c0_seq1_A
	Lewinella persica	0	20.518	18.281	C4-dicarboxylate ABC transporter	comp17851_c0_seq1_B		Chelatococcus sp. GW1	18.044	34.908	0	C4-dicarboxylate ABC transporter	comp11609_c0_seq1_A
	Candidatus Accumulibacter phosphatis	0	18.715	16.674	C4-dicarboxylate ABC transporter	comp1000_c0_seq1_B		Rhizobium leguminosarum	35.669	34.502	0	C4-dicarboxylate ABC transporter	comp8123_c0_seq1_A
	Candidatus Accumulibacter phosphatis	23.863	70.228	15.642	C4-dicarboxylate ABC transporter	comp321_c0_seq1_B		Leptothrix cholodnii	43.614	0	0	C4-dicarboxylate ABC transporter	comp15136_c0_seq1_A
	Azospira oryzae	10.152	14.939	13.31	C4-dicarboxylate ABC transporter	comp19965_c0_seq1_B		Ideonella sp. B508-1	45.333	0	0	C4-dicarboxylate ABC transporter	comp12319_c0_seq1_A
	Dechloromonas aromatica	9.565	14.075	12.54	C4-dicarboxylate ABC transporter	comp18649_c0_seq1_B		Thauera terpenica	21.01	40.646	0	C4-dicarboxylate ABC transporter	comp1201_c0_seq1_A
	Dechloromonas aromatica	30.456	0	9.982	C4-dicarboxylate ABC transporter	comp10104_c0_seq1_B		Comamonas testosteroni	40.54	0	0	C4-dicarboxylate ABC transporter	comp11326_c0_seq1_A
	Ideonella sp. B508-1	50.633	0	9.483	C4-dicarboxylate ABC transporter	comp8542_c0_seq1_B		Maritimibacter alkaliphilus	16.793	32.487	0	C4-dicarboxylate ABC transporter	comp19644_c0_seq1_A
	Rhodoferax ferrireducens	33.546	0	0	C4-dicarboxylate ABC transporter	comp18290_c0_seq1_B		Rhodocyclaceae bacterium RZ94	19.552	75.65	0	C4-dicarboxylate ABC transporter	comp8444_c0_seq1_A
	Phanerochaete carnosa HHB-10118-sp	14.407	21.199	0	C4-dicarboxylate ABC transporter	comp15886_c0_seq1_B		Janthinobacterium sp. CG3	31.23	0	0	C4-dicarboxylate ABC transporter	comp17926_c0_seq1_A
	Methyloversatilis universalis	65.796	37.238	0	C4-dicarboxylate ABC transporter	comp4970_c0_seq2_B		Dechloromonas aromatica	43.614	0	0	C4-dicarboxylate ABC transporter	comp10238_c0_seq1_A
	Ralstonia solanacearum	32.91	0	0	C4-dicarboxylate ABC transporter	comp17439_c0_seq1_B		Hydrogenophaga sp. PBC	15.338	29.672	0	C4-dicarboxylate ABC transporter	comp19643_c0_seq1_A
	Methyloversatilis universalis	60.912	0	0	C4-dicarboxylate ABC transporter	comp6887_c0_seq1_B		Azoarcus sp. BH72	0	71.498	0	C4-dicarboxylate ABC transporter	comp20748_c0_seq1_A
	Herbaspirillum massiliense	30.323	0	0	C4-dicarboxylate ABC transporter	comp19394_c0_seq1_B		Delftia acidovorans	15.338	29.672	0	C4-dicarboxylate ABC transporter	comp20083_c0_seq1_A
	Poribacteria bacterium WGA-3G	16.773	24.681	0	C4-dicarboxylate ABC transporter	comp18264_c0_seq1_B		Burkholderiales bacterium JOSHI_001	36.231	0	0	C4-dicarboxylate ABC transporter	comp14295_c0_seq1_A
	Candidatus Accumulibacter phosphatis	0	72.987	0	C4-dicarboxylate ABC transporter	comp1105_c0_seq1_B		Thalassospira xiamenensis	16.916	32.726	0	C4-dicarboxylate ABC transporter	comp14615_c0_seq1_A
	Dechloromonas aromatica	14.712	0	0	C4-dicarboxylate ABC transporter	comp18422_c0_seq1_B		Methyloversatilis universalis	20.093	0	0	C4-dicarboxylate ABC transporter permease	comp16797_c0_seq1_A
	Laribacter hongkongensis	17.103	50.336	0	C4-dicarboxylate ABC transporter	comp10750_c0_seq1_B		Azospira oryzae	22.892	44.286	0	C4-dicarboxylate ABC transporter permease	comp18273_c0_seq1_A
	Dechloromonas aromatica	40.185	0	0	C4-dicarboxylate ABC transporter	comp22977_c0_seq1_B		Bordetella petrii	36.664	0	0	C4-dicarboxylate ABC transporter permease	comp15094_c0_seq1_A
	Candidatus Accumulibacter phosphatis	0	61.555	0	C4-dicarboxylate ABC transporter	comp7990_c0_seq1_B		Dechloromonas aromatica	0	56.338	0	C4-dicarboxylate ABC transporter permease	comp20583_c0_seq1_A
	Ketogulonicigenium vulgare	23.566	57.795	0	C4-dicarboxylate ABC transporter	comp7159_c0_seq1_B		Oligella ureolytica	41.983	0	0	C4-dicarboxylate ABC transporter permease	comp10894_c0_seq1_A
	Ruegeria sp. R11	0	43.481	0	C4-dicarboxylate ABC transporter	comp18260_c0_seq1_B		Thermosediminibacter oceani	0	0	77.058	C4-dicarboxylate ABC transporter substrate-binding protein	comp11982_c0_seq1_A
	Dechloromonas aromatica	20.605	15.16	0	C4-dicarboxylate ABC transporter	comp16457_c0_seq1_B		Alkaliphilus oremlandii	0	0	61.292	C4-dicarboxylate ABC transporter substrate-binding protein	comp18587_c0_seq1_A
	Candidatus Accumulibacter phosphatis	23.539	17.319	23.145	C4-dicarboxylate ABC transporter permease	comp583_c0_seq1_B		Thauera terpenica	0	52.671	26.294	C4-dicarboxylate ABC transporter substrate-binding protein	comp11724_c0_seq1_A
	Hydrogenophaga sp. PBC	20.012	0	19.677	C4-dicarboxylate ABC transporter permease	comp15889_c0_seq1_B		Candidatus Accumulibacter phosphatis	16.23	23.549	0	C4-dicarboxylate ABC transporter substrate-binding protein	comp16623_c0_seq1_A
	Herbaspirillum massiliense	13.202	29.139	17.308	C4-dicarboxylate ABC transporter permease	comp9474_c0_seq1_B		Leptothrix cholodnii	19.58	37.879	0	C4-dicarboxylate ABC transporter substrate-binding protein	comp14489_c0_seq1_A
	Dechloromonas aromatica	0	0	38.739	C4-dicarboxylate ABC transporter substrate-binding protein	comp15139_c0_seq1_B		Dechloromonas aromatica	0	80.556	0	C4-dicarboxylate ABC transporter substrate-binding protein	comp14297_c0_seq1_A
	Candidatus Accumulibacter phosphatis	0	0	38.575	C4-dicarboxylate ABC transporter substrate-binding protein	comp21033_c0_seq1_B		Thauera terpenica	0	60.145	0	C4-dicarboxylate ABC transporter substrate-binding protein	comp17536_c0_seq1_A
	Dechloromonas aromatica	0	0	38.091	C4-dicarboxylate ABC transporter substrate-binding protein	comp15522_c0_seq1_B		Dechloromonas aromatica	40.362	0	0	C4-dicarboxylate ABC transporter substrate-binding protein	comp17049_c0_seq1_A
	Alicycliphilus denitrificans	0	8.376	37.31	C4-dicarboxylate ABC transporter substrate-binding protein	comp16442_c0_seq1_B		Thauera terpenica	0	59.542	0	C4-dicarboxylate ABC transporter substrate-binding protein	comp20078_c0_seq1_A
	Mesorhizobium sp. LSHC420B00	0	0	27.095	C4-dicarboxylate ABC transporter substrate-binding protein	comp24130_c0_seq1_B		Janthinobacterium sp. HH01	71.062	17.184	34.314	C4-dicarboxylate transport protein DctA	comp6103_c0_seq1_A
	Candidatus Accumulibacter phosphatis	0	25.044	22.313	C4-dicarboxylate ABC transporter substrate-binding protein	comp18142_c0_seq1_B		Azoarcus sp. KH32C	19.476	235.489	14.107	C4-dicarboxylate-binding periplasmic protein	comp5150_c0_seq1_A
	Thauera terpenica	0	48.658	21.676	C4-dicarboxylate ABC transporter substrate-binding protein	comp13_c0_seq2_B		Azoarcus sp. KH32C	17.169	16.607	0	C4-dicarboxylate-binding periplasmic protein	comp19968_c0_seq1_A
	Anaerobaculum mobile	32.298	0	21.172	C4-dicarboxylate ABC transporter substrate-binding protein	comp8956_c0_seq1_B		Poribacteria bacterium WGA-3G	13.901	26.893	0	periplasmic C4-dicarboxylate binding protein DctP	comp21035_c0_seq1_A
	Azospira oryzae	13.354	0	17.507	C4-dicarboxylate ABC transporter substrate-binding protein	comp19179_c0_seq1_B		Thauera phenylacetica	0	0	78.302	putative TRAP-type C4-dicarboxylate transport system small permease	comp14274_c0_seq1_A
	Acidovorax sp. MR-S7	0	23.118	10.298	C4-dicarboxylate ABC transporter substrate-binding protein	comp20351_c0_seq1_B		Lutibaculum baratangense	0	21.398	42.728	TRAP-type C4-dicarboxylate transport system, large permease component	comp18706_c0_seq1_A
	Thauera terpenica	0	40.548	9.032	C4-dicarboxylate ABC transporter substrate-binding protein	comp1019_c0_seq1_B
	Herbaspirillum lusitanum	0	37.292	0	C4-dicarboxylate ABC transporter substrate-binding protein	comp22262_c0_seq1_B
	Candidatus Accumulibacter phosphatis	15.57	22.911	0	C4-dicarboxylate ABC transporter substrate-binding protein	comp22206_c0_seq1_B
	Polaromonas sp. CF318	29.054	0	0	C4-dicarboxylate ABC transporter substrate-binding protein	comp24031_c0_seq1_B
	Dechloromonas aromatica	0	39.3	0	C4-dicarboxylate ABC transporter substrate-binding protein	comp14984_c0_seq1_B
	Firmicutes bacterium CAG:145	20.504	20.114	8.96	c4-dicarboxylate transport system C4-dicarboxylate-binding protein	comp9992_c0_seq1_B
	Massilia timonae	29.03	0	0	C4-dicarboxylate transporter	comp19591_c0_seq1_B
	Azoarcus sp. KH32C	48.902	41.119	82.428	C4-dicarboxylate-binding periplasmic protein	comp6430_c0_seq1_B
	Azoarcus sp. KH32C	15.54	65.333	58.208	C4-dicarboxylate-binding periplasmic protein	comp2817_c0_seq2_B
	Azoarcus sp. KH32C	0	10.177	45.337	C4-dicarboxylate-binding periplasmic protein	comp2817_c0_seq1_B
	Pseudomonas aeruginosa	41.432	12.193	32.591	C4-dicarboxylate-binding periplasmic protein	comp7189_c0_seq1_B
	Azoarcus sp. KH32C	32.755	24.099	0	C4-dicarboxylate-binding periplasmic protein	comp9286_c0_seq1_B
	Azoarcus sp. KH32C	27.02	19.88	0	C4-dicarboxylate-binding periplasmic protein	comp15638_c0_seq1_B
	Serratia sp. DD3	6.677	0	17.507	C4-dicarboxylic acid transporter DauA	comp18682_c0_seq1_B
	Thauera	0	10.6	28.331	MULTISPECIES: C4-dicarboxylate ABC transporter	comp2498_c0_seq2_B
	Rhodobacter	0	23.223	25.863	MULTISPECIES: C4-dicarboxylate ABC transporter	comp10111_c0_seq1_B
	Thauera	0	0	31.943	MULTISPECIES: C4-dicarboxylate ABC transporter substrate-binding protein	comp12233_c0_seq1_B

## Sheet: Figure3c
	Reactor 1							Reactor 2
	Taxon	Relative expression			Assigned function	Assembly ID		Taxon	Relative expression			Assigned function	Assembly ID
		level (TPM)							level (TPM)
		Day 20	Day 29	Day 37					Day 20	Day 29	Day 37
	Candidatus Accumulibacter phosphatis	0	0	58.109	acyl-CoA synthetase	comp18814_c0_seq1_B		Thauera terpenica	0	38.871	38.809	acyl-CoA ligase	comp17668_c0_seq1_A
	Thauera phenylacetica	0	0	46.606	acyl-CoA synthetase	comp14162_c0_seq1_B		Burkholderia sp. BT03	12.045	46.605	0	acyl-CoA synthetase (AMP-forming)/AMP-acid ligase II	comp18678_c0_seq1_A
	Bradyrhizobium diazoefficiens	0	33.284	14.827	acyl-CoA synthetase	comp15568_c0_seq1_B		Cyanidioschyzon merolae strain 10D	41.267	39.917	0	long chain acyl-CoA synthetase	comp4923_c0_seq1_A
	Aromatoleum aromaticum	0	48.427	0	acyl-CoA synthetase	comp19114_c0_seq1_B		Xanthomonas translucens	0	0	87.131	long-chain acyl-CoA synthetase	comp16676_c0_seq1_A
	Aromatoleum aromaticum	22.993	16.917	0	acyl-CoA synthetase	comp21226_c0_seq1_B		Azoarcus sp. KH32C	29.168	28.214	14.085	long-chain acyl-CoA synthetase	comp7316_c0_seq1_A
	Thauera sp. 28	30.061	22.117	0	acyl-CoA synthetase	comp10953_c0_seq1_B		Janthinobacterium sp. HH01	37.871	0	0	long-chain acyl-CoA synthetase	comp12975_c0_seq1_A
	Alishewanella jeotgali	0	47.453	0	acyl-CoA synthetase	comp16859_c0_seq1_B		Azoarcus sp. KH32C	49.833	0	0	long-chain acyl-CoA synthetase	comp7546_c0_seq1_A
	Dechloromonas aromatica	35.794	0	0	acyl-CoA synthetase	comp11607_c0_seq1_B		Azoarcus sp. KH32C	82.166	26.492	0	long-chain acyl-CoA synthetase	comp6437_c0_seq1_A
	Streptomyces himastatinicus	25.719	0	0	acyl-CoA synthetase	comp23642_c0_seq1_B		Alistipes sp. CAG:268	0	0	39.151	long-chain acyl-CoA synthetases (AMP-forming)	comp20417_c0_seq1_A
	Azoarcus sp. KH32C	22.487	39.708	0	long-chain acyl-CoA synthetase	comp12304_c0_seq1_B		Pseudoxanthomonas suwonensis	0	0	70.534	long-chain fatty acid--CoA ligase	comp16963_c0_seq1_A
	Dechloromonas aromatica	17.02	50.089	66.939	long-chain fatty acid--CoA ligase	comp3301_c0_seq1_B		Pseudoxanthomonas suwonensis	0	0	66.822	long-chain fatty acid--CoA ligase	comp17214_c0_seq1_A
	Alicycliphilus denitrificans	0	24.484	58.171	long-chain fatty acid--CoA ligase	comp9001_c0_seq1_B		Rhodobacter capsulatus	0	0	52.901	long-chain fatty acid--CoA ligase	comp18019_c0_seq1_A
	Dechloromonas aromatica	0	0	34.354	long-chain fatty acid--CoA ligase	comp19736_c0_seq1_B		Naegleria gruberi	9.687	18.74	37.42	long-chain fatty acid--CoA ligase	comp15400_c0_seq1_A
	Acidovorax sp. MR-S7	11.535	0	30.245	long-chain fatty acid--CoA ligase	comp13967_c0_seq1_B		Acidovorax sp. KKS102	29.878	0	28.855	long-chain fatty acid--CoA ligase	comp9735_c0_seq1_A
	Alicycliphilus denitrificans	0	24.563	21.884	long-chain fatty acid--CoA ligase	comp719_c0_seq1_B		Dechloromonas aromatica	13.735	26.572	26.529	long-chain fatty acid--CoA ligase	comp19570_c0_seq1_A
	Azoarcus toluclasticus	12.4	12.164	21.676	long-chain fatty acid--CoA ligase	comp173_c0_seq1_B		Acidovorax sp. NO-1	0	45.416	22.672	long-chain fatty acid--CoA ligase	comp18506_c0_seq1_A
	Bacillus sp. JS	0	0	19.705	long-chain fatty acid--CoA ligase	comp21863_c0_seq1_B		Rudaea cellulosilytica	0	86.844	21.676	long-chain fatty acid--CoA ligase	comp1074_c0_seq1_A
	Alicycliphilus denitrificans	0	17.617	15.696	long-chain fatty acid--CoA ligase	comp22395_c0_seq1_B		Alicycliphilus denitrificans	0	20.139	20.107	long-chain fatty acid--CoA ligase	comp9908_c0_seq1_A
	Rhodanobacter fulvus	8.074	11.882	10.586	long-chain fatty acid--CoA ligase	comp18861_c0_seq1_B		Arenimonas oryziterrae	9.707	37.559	18.75	long-chain fatty acid--CoA ligase	comp14110_c0_seq1_A
	Acidovorax radicis	0	0	9.328	long-chain fatty acid--CoA ligase	comp24331_c0_seq1_B		Janthinobacterium sp. CG3	35.395	34.236	0	long-chain fatty acid--CoA ligase	comp16661_c0_seq1_A
	Sorangium cellulosum	18.973	13.959	0	long-chain fatty acid--CoA ligase	comp21497_c0_seq1_B		Alicycliphilus denitrificans	0	132.2	0	long-chain fatty acid--CoA ligase	comp743_c0_seq1_A
	Dechloromonas aromatica	21.632	15.916	0	long-chain fatty acid--CoA ligase	comp16384_c0_seq1_B		Acidovorax sp. KKS102	20.634	39.917	0	long-chain fatty acid--CoA ligase	comp13731_c0_seq1_A
	Dechloromonas aromatica	46.397	0	0	long-chain fatty acid--CoA ligase	comp11567_c0_seq1_B		Bradyrhizobium diazoefficiens	16.979	16.423	0	long-chain fatty acid--CoA ligase	comp8740_c0_seq1_A
	Aromatoleum aromaticum	25.975	12.741	0	long-chain fatty acid--CoA ligase	comp15636_c0_seq1_B		Pseudoxanthomonas sp. GW2	0	64.271	0	long-chain fatty acid--CoA ligase	comp13534_c0_seq1_A
	Dechloromonas aromatica	27.267	26.749	0	long-chain fatty acid--CoA ligase	comp12804_c0_seq1_B		Thauera sp. MZ1T	0	55.867	0	long-chain fatty acid--CoA ligase	comp19418_c0_seq1_A
	Dechloromonas aromatica	30.726	0	0	long-chain fatty acid--CoA ligase	comp19371_c0_seq1_B		Marinobacter adhaerens	45.111	0	0	long-chain fatty acid--CoA ligase	comp14062_c0_seq1_A
	Rudaea cellulosilytica	24	23.544	0	long-chain fatty acid--CoA ligase	comp557_c0_seq1_B		Acidovorax avenae	21.401	20.701	0	long-chain fatty acid--CoA ligase	comp17395_c0_seq1_A
	Acidovorax radicis	13.457	19.803	0	long-chain fatty acid--CoA ligase	comp22376_c0_seq1_B		Thauera terpenica	43.003	0	0	long-chain fatty acid--CoA ligase	comp10392_c0_seq1_A
	Azoarcus toluclasticus	44.442	32.698	0	long-chain fatty acid--CoA ligase	comp173_c0_seq2_B		Limnohabitans sp. Rim28	28.229	0	0	long-chain fatty acid--CoA ligase	comp20585_c0_seq1_A
	Cupriavidus metallidurans CH34	33.805	17.557	7.821	long-chain-fatty-acid--CoA ligase	comp9114_c0_seq1_B		Acidovorax ebreus	29.878	28.901	0	long-chain fatty acid--CoA ligase	comp16486_c0_seq1_A
	Janthinobacterium sp. HH01	23.381	0	0	long-chain-fatty-acid--coA ligase FadD	comp21203_c0_seq1_B		Acidovorax sp. MR-S7	0	37.879	0	long-chain fatty acid--CoA ligase	comp20280_c0_seq1_A
	Phaseolus vulgaris	11.77	17.319	15.43	long-chain-fatty-acid-CoA ligase, putative	comp15540_c0_seq1_B		Acidovorax delafieldii	20.36	39.387	0	long-chain fatty acid--CoA ligase	comp15716_c0_seq1_A
	Phytophthora infestans T30-4	258.554	54.352	0	long-chain-fatty-acid-CoA ligase, putative	comp5978_c0_seq1_B		Thauera sp. MZ1T	0	0	73.449	Long-chain-fatty-acid--CoA ligase	comp15502_c0_seq1_A
								Cupriavidus metallidurans CH34	33.709	0	32.554	long-chain-fatty-acid--CoA ligase	comp8375_c0_seq1_A
								Pseudomonas pseudoalcaligenes	20.541	39.739	0	Long-chain-fatty-acid--CoA ligase	comp11153_c0_seq1_A
								Phytophthora infestans T30-4	195.108	0	0	long-chain-fatty-acid-CoA ligase, putative	comp5076_c0_seq1_A
	Pseudorhodobacter ferrugineus	4.495	48.511	118.856	acyl-CoA dehydrogenase	comp5305_c0_seq2_B		Caenorhabditis briggsae	27.066	130.904	339.809	acyl-CoA dehydrogenase	comp126_c0_seq1_A
	Cupriavidus metallidurans CH34	68.079	16.696	44.626	acyl-CoA dehydrogenase	comp6793_c0_seq1_B		Arenimonas oryziterrae	0	90.329	131.178	acyl-CoA dehydrogenase	comp5315_c0_seq1_A
	Comamonas sp. B-9	0	0	40.461	acyl-CoA dehydrogenase	comp7800_c0_seq1_B		Flavobacteriaceae bacterium 3519-10	0	0	89.771	acyl-CoA dehydrogenase	comp10197_c0_seq1_A
	Dechloromonas aromatica	0	0	39.754	acyl-CoA dehydrogenase	comp10601_c0_seq1_B		Roseobacter sp. CCS2	0	19.694	78.649	acyl-CoA dehydrogenase	comp12477_c0_seq1_A
	Polaromonas naphthalenivorans	29.507	0	38.685	acyl-CoA dehydrogenase	comp8512_c0_seq1_B		Pseudoxanthomonas suwonensis	0	0	64.871	acyl-CoA dehydrogenase	comp20216_c0_seq1_A
	Alicycliphilus denitrificans	13.388	26.268	35.104	acyl-CoA dehydrogenase	comp3873_c0_seq1_B		Gordonia effusa	0	15.727	62.808	acyl-CoA dehydrogenase	comp15128_c0_seq1_A
	Flavobacterium branchiophilum	0	0	34.354	acyl-CoA dehydrogenase	comp20511_c0_seq1_B		Acinetobacter bohemicus	0	0	59.447	acyl-CoA dehydrogenase	comp17618_c0_seq1_A
	Thauera phenylacetica	0	0	34.225	acyl-CoA dehydrogenase	comp23427_c0_seq1_B		Rhodobacter sp. CACIA14H1	7.643	59.146	59.052	acyl-CoA dehydrogenase	comp6957_c0_seq1_A
	Cycloclasticus zancles	0	0	32.63	Acyl-CoA dehydrogenase	comp21753_c0_seq1_B		Stenotrophomonas maltophilia	0	54.443	54.357	acyl-CoA dehydrogenase	comp10984_c0_seq1_A
	Ideonella sp. B508-1	5.986	8.809	31.392	acyl-CoA dehydrogenase	comp3873_c0_seq2_B		Pseudoxanthomonas sp. GW2	12.746	49.316	49.237	acyl-CoA dehydrogenase	comp618_c1_seq1_A
	Acidovorax ebreus	54.987	46.236	30.895	acyl-CoA dehydrogenase	comp4328_c0_seq1_B		Pseudoxanthomonas suwonensis	22.336	0	43.142	acyl-CoA dehydrogenase	comp14198_c0_seq1_A
	Acidovorax sp. MR-S7	14.637	17.231	30.704	acyl-CoA dehydrogenase	comp11322_c0_seq1_B		Xanthomonas translucens	0	0	41.145	acyl-CoA dehydrogenase	comp20777_c0_seq1_A
	Comamonas sp. B-9	0	0	29.558	acyl-CoA dehydrogenase	comp9533_c0_seq1_B		Acidovorax sp. MR-S7	30.139	38.871	38.809	acyl-CoA dehydrogenase	comp7376_c0_seq1_A
	Candidatus Accumulibacter phosphatis	11.236	0	29.462	acyl-CoA dehydrogenase	comp15255_c0_seq1_B		Arenimonas oryziterrae	0	38.535	38.473	acyl-CoA dehydrogenase	comp16035_c0_seq1_A
	Nitrosococcus halophilus	21.245	8.932	27.852	acyl-CoA dehydrogenase	comp8113_c0_seq1_B		Arenimonas oryziterrae	0	38.204	38.143	acyl-CoA dehydrogenase	comp14006_c0_seq1_A
	Xanthomonas translucens	9.92	0	26.011	acyl-CoA dehydrogenase	comp14023_c0_seq1_B		Halomonas boliviensis	0	19.102	38.143	acyl-CoA dehydrogenase	comp10619_c0_seq1_A
	Bordetella holmesii	15.295	11.253	25.065	acyl-CoA dehydrogenase	comp520_c0_seq1_B		Cupriavidus sp. BIS7	0	38.204	38.143	acyl-CoA dehydrogenase	comp13730_c0_seq1_A
	Thauera terpenica	0	18.578	24.828	acyl-CoA dehydrogenase	comp21384_c0_seq1_B		Azoarcus toluclasticus	19.497	0	37.658	acyl-CoA dehydrogenase	comp14342_c0_seq1_A
	Polaromonas sp. JS666	59.111	9.156	24.472	acyl-CoA dehydrogenase	comp6611_c0_seq1_B		Xanthomonas translucens	0	70.928	35.408	acyl-CoA dehydrogenase	comp7497_c0_seq1_A
	Haliscomenobacter hydrossis	0	22.606	24.169	acyl-CoA dehydrogenase	comp11841_c0_seq1_B		Acidovorax sp. CF316	17.629	0	34.051	acyl-CoA dehydrogenase	comp15160_c0_seq1_A
	Rhodobacter capsulatus	0	7.729	24.102	acyl-CoA dehydrogenase	comp5305_c0_seq1_B		Cupriavidus metallidurans CH34	17.298	0	33.411	acyl-CoA dehydrogenase	comp19804_c0_seq1_A
	Caldimonas manganoxidans	34.207	41.946	22.423	acyl-CoA dehydrogenase	comp6838_c0_seq1_B		Burkholderia sp. JPY347	0	30.695	30.646	acyl-CoA dehydrogenase	comp18624_c0_seq1_A
	Ideonella sp. B508-1	24.28	0	21.221	acyl-CoA dehydrogenase	comp12240_c0_seq1_B		Pseudoxanthomonas suwonensis	0	56.697	28.304	acyl-CoA dehydrogenase	comp7264_c0_seq1_A
	Candidatus Accumulibacter phosphatis	0	23.329	20.785	acyl-CoA dehydrogenase	comp17011_c0_seq1_B		Dechloromonas aromatica	0	27.904	27.86	acyl-CoA dehydrogenase	comp19805_c0_seq1_A
	Limnohabitans sp. Rim47	0	45.821	20.412	acyl-CoA dehydrogenase	comp9440_c0_seq1_B		Polaromonas sp. JS666	26.597	12.863	25.686	acyl-CoA dehydrogenase	comp5895_c0_seq1_A
	Caldimonas manganoxidans	41.423	11.083	19.748	acyl-CoA dehydrogenase	comp7403_c0_seq1_B		Azoarcus sp. KH32C	10.529	50.924	20.337	acyl-CoA dehydrogenase	comp13838_c0_seq1_A
	Acidovorax delafieldii	36.78	10.824	19.288	acyl-CoA dehydrogenase	comp8158_c0_seq1_B		Ralstonia solanacearum	19.333	0	18.671	acyl-CoA dehydrogenase	comp9534_c0_seq1_A
	Aromatoleum aromaticum	14.629	60.993	19.179	acyl-CoA dehydrogenase	comp788_c0_seq1_B		Pseudoxanthomonas sp. GW2	35.808	69.272	17.291	acyl-CoA dehydrogenase	comp16757_c0_seq1_A
	Variovorax sp. CF313	4.406	0	17.329	acyl-CoA dehydrogenase	comp11662_c0_seq1_B		Acidovorax delafieldii	33.043	15.981	15.956	acyl-CoA dehydrogenase	comp1330_c0_seq1_A
	Flavobacterium psychrophilum	0	18.922	16.859	acyl-CoA dehydrogenase	comp18151_c0_seq1_B		Paracoccus zeaxanthinifaciens	0	203.333	15.038	acyl-CoA dehydrogenase	comp5334_c0_seq1_A
	Acidovorax delafieldii	25.719	0	16.859	acyl-CoA dehydrogenase	comp434_c0_seq1_B		Polaromonas sp. JS666	30.405	39.214	13.05	acyl-CoA dehydrogenase	comp7222_c0_seq1_A
	Hydrogenedentes bacterium JGI 0000039-J10	0	9.222	16.433	acyl-CoA dehydrogenase	comp23927_c0_seq1_B		Pseudoxanthomonas suwonensis	0	35.184	0	acyl-CoA dehydrogenase	comp19625_c0_seq1_A
	Thalassobium sp. R2A62	6.222	18.312	16.315	acyl-CoA dehydrogenase	comp12222_c0_seq1_B		Brevundimonas diminuta	44.457	0	0	acyl-CoA dehydrogenase	comp12231_c0_seq1_A
	Rhodoferax ferrireducens	11.69	8.601	15.326	acyl-CoA dehydrogenase	comp16257_c0_seq1_B		Caldimonas manganoxidans	30.778	0	0	acyl-CoA dehydrogenase	comp17947_c0_seq1_A
	Acidovorax avenae	0	17.03	15.173	acyl-CoA dehydrogenase	comp19341_c0_seq1_B		Rhodobacter sphaeroides	0	53.84	0	acyl-CoA dehydrogenase	comp19759_c0_seq1_A
	Alcanivorax pacificus	20.128	0	13.194	acyl-CoA dehydrogenase	comp17215_c0_seq1_B		Rhizobium leguminosarum	43.003	166.383	0	acyl-CoA dehydrogenase	comp669_c0_seq1_A
	Polaromonas sp. JS666	38.949	0	7.295	acyl-CoA dehydrogenase	comp9091_c0_seq1_B		Alicycliphilus denitrificans	54.995	0	0	acyl-CoA dehydrogenase	comp8675_c0_seq1_A
	Hylemonella gracilis	53.746	15.818	7.046	acyl-CoA dehydrogenase	comp2813_c0_seq1_B		Cupriavidus metallidurans CH34	67.999	21.925	0	acyl-CoA dehydrogenase	comp6130_c0_seq1_A
	Ideonella sp. B508-1	61.326	6.942	6.185	acyl-CoA dehydrogenase	comp2813_c0_seq2_B		Pseudorhodobacter ferrugineus	0	43.211	0	acyl-CoA dehydrogenase	comp11527_c0_seq1_A
	Advenella kashmirensis	26.885	33.91	5.035	acyl-CoA dehydrogenase	comp9763_c0_seq1_B		Xanthomonas oryzae	18.044	17.454	0	acyl-CoA dehydrogenase	comp10754_c0_seq1_A
	Burkholderiales bacterium JOSHI_001	41.831	0	0	acyl-CoA dehydrogenase	comp717_c0_seq1_B		Burkholderia sp. JPY347	29.878	28.901	0	acyl-CoA dehydrogenase	comp17051_c0_seq1_A
	Brevibacterium mcbrellneri	31.564	0	0	acyl-CoA dehydrogenase	comp21330_c0_seq1_B		Nesterenkonia sp. F	189.542	328.748	0	acyl-CoA dehydrogenase	comp4853_c0_seq1_A
	Thauera sp. 28	43.077	63.388	0	acyl-CoA dehydrogenase	comp7116_c0_seq1_B		Candidatus Accumulibacter phosphatis	58.244	0	0	acyl-CoA dehydrogenase	comp19249_c0_seq1_A
	Rubrivivax benzoatilyticus	15.162	0	0	acyl-CoA dehydrogenase	comp8462_c0_seq1_B		Candidatus Accumulibacter phosphatis	16.979	32.847	0	acyl-CoA dehydrogenase	comp16808_c0_seq1_A
	Acidovorax delafieldii	25.488	0	0	acyl-CoA dehydrogenase	comp12354_c0_seq1_B		Acidovorax avenae	0	68.211	0	acyl-CoA dehydrogenase	comp10716_c0_seq1_A
	Azoarcus sp. KH32C	28.459	0	0	acyl-CoA dehydrogenase	comp14322_c0_seq1_B		Dechloromonas aromatica	0	65.774	0	acyl-CoA dehydrogenase	comp21104_c0_seq1_A
	Rhodanobacter spathiphylli	27.91	0	0	acyl-CoA dehydrogenase	comp14521_c0_seq1_B		Dechloromonas aromatica	51.315	0	0	acyl-CoA dehydrogenase	comp10256_c0_seq1_A
	Mycobacterium neoaurum	0	57.534	0	acyl-CoA dehydrogenase	comp12676_c0_seq1_B		Haliscomenobacter hydrossis	0	56.161	0	acyl-CoA dehydrogenase	comp19417_c0_seq1_A
	Azoarcus toluclasticus	69.906	57.148	0	acyl-CoA dehydrogenase	comp494_c0_seq1_B		Sphingomonas sp. S17	11.223	54.277	0	acyl-CoA dehydrogenase	comp13419_c0_seq1_A
	Roseiflexus sp. RS-1	0	47.088	0	acyl-CoA dehydrogenase	comp14934_c0_seq1_B		Azoarcus sp. KH32C	83.66	20.231	0	acyl-CoA dehydrogenase	comp6119_c0_seq1_A
	Acidovorax citrulli	12.269	18.053	0	acyl-CoA dehydrogenase	comp22762_c0_seq1_B		Pseudoxanthomonas sp. GW2	0	55.984	0	acyl-CoA dehydrogenase	comp618_c0_seq1_A
	Dechloromonas aromatica	15.228	29.878	0	acyl-CoA dehydrogenase	comp10812_c0_seq1_B		Leptothrix cholodnii	21.01	0	0	acyl-CoA dehydrogenase	comp10989_c0_seq1_A
	Pseudoxanthomonas sp. GW2	38.793	14.271	0	acyl-CoA dehydrogenase	comp463_c0_seq1_B		Comamonas testosteroni	41.453	0	0	acyl-CoA dehydrogenase	comp13008_c0_seq1_A
	Cupriavidus metallidurans CH34	51.196	27.394	0	acyl-CoA dehydrogenase	comp7834_c0_seq1_B		Xanthomonas sacchari	0	56.517	0	acyl-CoA dehydrogenase	comp20053_c0_seq1_A
	Stenotrophomonas maltophilia	25.655	25.168	0	acyl-CoA dehydrogenase	comp12476_c0_seq1_B		Advenella kashmirensis	68.676	33.214	0	acyl-CoA dehydrogenase	comp6066_c0_seq1_A
	Rudaea cellulosilytica	19.878	19.5	0	acyl-CoA dehydrogenase	comp12012_c0_seq1_B		Dechloromonas aromatica	0	43.002	0	acyl-CoA dehydrogenase	comp10996_c0_seq1_A
	Haliscomenobacter hydrossis	0	38.705	0	acyl-CoA dehydrogenase	comp17003_c0_seq1_B		Cupriavidus metallidurans CH34	35.948	34.771	0	acyl-CoA dehydrogenase	comp8958_c0_seq1_A
	Rhizobium leguminosarum	57.152	0	0	acyl-CoA dehydrogenase	comp9805_c0_seq1_B		Pseudomonas aeruginosa	18.332	35.464	0	acyl-CoA dehydrogenase	comp14605_c0_seq1_A
	Polaromonas sp. JS666	16.692	24.563	0	acyl-CoA dehydrogenase	comp14238_c0_seq1_B		Leptothrix cholodnii	0	58.18	0	acyl-CoA dehydrogenase	comp21069_c0_seq1_A
	Acidovorax citrulli	21.085	0	0	acyl-CoA dehydrogenase	comp24317_c0_seq1_B		Dechloromonas aromatica	0	72.665	0	acyl-CoA dehydrogenase	comp15995_c0_seq1_A
	Arenimonas oryziterrae	0	34.289	0	acyl-CoA dehydrogenase	comp23916_c0_seq1_B		Robiginitalea biformata	19.252	37.245	0	acyl-CoA dehydrogenase	comp13986_c0_seq1_A
	Candidatus Accumulibacter phosphatis	0	46.872	0	acyl-CoA dehydrogenase	comp21776_c0_seq1_B		Cupriavidus pinatubonensis	19.497	37.718	0	acyl-CoA dehydrogenase	comp13891_c0_seq1_A
	Azoarcus sp. KH32C	32.148	23.653	0	acyl-CoA dehydrogenase	comp9073_c0_seq1_B		Solitalea canadensis	29.495	28.53	0	acyl-CoA dehydrogenase	comp16586_c0_seq1_A
	Acidovorax sp. KKS102	17.103	0	0	acyl-CoA dehydrogenase	comp24394_c0_seq1_B		Acidovorax sp. JS42	22.445	0	0	acyl-CoA dehydrogenase	comp17466_c0_seq1_A
	Cecembia lonarensis	13.405	19.726	0	acyl-CoA dehydrogenase	comp16454_c0_seq1_B		Rhodobacter sp. CACIA14H1	0	75.118	0	acyl-CoA dehydrogenase	comp9414_c0_seq1_A
	Dechloromonas aromatica	0	24.329	0	acyl-CoA dehydrogenase	comp21926_c0_seq1_B		Burkholderia terrae	0	60.802	0	acyl-CoA dehydrogenase domain-containing protein, partial	comp9488_c0_seq1_A
	Thauera linaloolentis	30.456	0	0	acyl-CoA dehydrogenase	comp11475_c0_seq1_B		Rhodobacter capsulatus	0	87.843	0	acyl-CoA dehydrogenase, partial	comp13055_c0_seq1_A
	Xanthomonas campestris	0	15.576	27.755	acyl-CoA dehydrogenase, partial	comp18583_c0_seq1_B
	Thauera sp. 27	0	0	39.41	acyl-CoA dehydrogenase-like protein	comp9502_c0_seq1_B
	Thauera sp. 28	12.718	0	16.674	acyl-CoA dehydrogenase-like protein	comp19271_c0_seq1_B
	Azoarcus sp. KH32C	26.605	0	0	fusion of 3-hydroxyacyl-CoA dehydrogenase and enoyl-CoA hydratase	comp18298_c0_seq1_B		Pseudoxanthomonas spadix	0	0	77.281	enoyl-CoA hydratase	comp13170_c0_seq1_A
	Mycobacterium canettii	0	46.872	0	Putative enoyl-CoA hydratase EchA10 (enoyl hydrase) (unsaturated acyl-CoA hydratase) (crotonase)	comp13733_c0_seq1_B		Thauera terpenica	0	0	75.96	enoyl-CoA hydratase	comp14800_c0_seq1_A
	Azoarcus toluclasticus	17.02	25.044	0	bifunctional enoyl-CoA hydratase/phosphate acetyltransferase	comp19048_c0_seq1_B		Rhodobacter sp. CACIA14H1	0	0	61.151	enoyl-CoA hydratase	comp19222_c0_seq1_A
	Dechloromonas aromatica	28.576	0	0	bifunctional enoyl-CoA hydratase/phosphate acetyltransferase	comp22570_c0_seq1_B		Thauera phenylacetica	0	26.893	53.7	enoyl-CoA hydratase	comp12967_c0_seq1_A
	Mycobacterium phlei	0	0	31.036	enoyl-CoA hydratase	comp17581_c0_seq1_B		Azoarcus sp. BH72	0	43.493	43.423	enoyl-CoA hydratase	comp18140_c0_seq1_A
	Dechloromonas aromatica	0	0	30.045	enoyl-CoA hydratase	comp23004_c0_seq1_B		Pseudoxanthomonas sp. GW2	0	36.185	36.127	enoyl-CoA hydratase	comp17427_c0_seq1_A
	Thauera terpenica	15.854	23.329	0	enoyl-CoA hydratase	comp16784_c0_seq1_B		Rhizobium leguminosarum	0	59.542	29.723	enoyl-CoA hydratase	comp10732_c0_seq1_A
	Azoarcus toluclasticus	17.188	18.969	0	enoyl-CoA hydratase	comp21214_c0_seq1_B		Glaciecola agarilytica	0	89.312	29.723	enoyl-CoA hydratase	comp7452_c0_seq1_A
	Dechloromonas aromatica	0	39.915	0	enoyl-CoA hydratase	comp20084_c0_seq1_B		Comamonas testosteroni	0	26.974	26.931	enoyl-CoA hydratase	comp19313_c0_seq1_A
	Dechloromonas aromatica	29.931	0	0	enoyl-CoA hydratase	comp19787_c0_seq1_B		Thauera linaloolentis	27.971	27.056	0	enoyl-CoA hydratase	comp15055_c0_seq1_A
	Burkholderia xenovorans	22.115	16.271	0	enoyl-CoA hydratase	comp18434_c0_seq1_B		Burkholderia sp. H160	70.789	0	0	enoyl-CoA hydratase	comp6942_c0_seq1_A
	Loktanella vestfoldensis	0	45.414	0	enoyl-CoA hydratase	comp18576_c0_seq1_B		Streptomyces sp. HmicA12	0	0	0	enoyl-CoA hydratase	comp1395_c0_seq1_A
	Ralstonia solanacearum	12.907	18.993	0	enoyl-CoA hydratase	comp19260_c0_seq1_B		Agarivorans albus	40.362	0	0	enoyl-CoA hydratase	comp15977_c0_seq1_A
	Comamonas testosteroni	28.933	0	0	enoyl-CoA hydratase	comp13607_c0_seq1_B		Burkholderia thailandensis	20.36	39.387	0	enoyl-CoA hydratase	comp15754_c0_seq1_A
	Dechloromonas aromatica	29.931	0	0	enoyl-CoA hydratase	comp16276_c0_seq1_B		Gloeophyllum trabeum ATCC 11539	36.231	0	0	enoyl-CoA hydratase	comp19199_c0_seq1_A
	Thauera phenylacetica	26.403	9.713	0	enoyl-CoA hydratase	comp14914_c0_seq1_B		Burkholderia sp. H160	45.784	0	0	enoyl-CoA hydratase	comp13607_c0_seq1_A
	Burkholderia sp. H160	29.867	0	0	enoyl-CoA hydratase	comp22739_c0_seq1_B		Ideonella sp. B508-1	0	65.774	0	enoyl-CoA hydratase	comp20397_c0_seq1_A
	Cupriavidus metallidurans CH34	0	17.497	31.177	Enoyl-CoA hydratase/isomerase	comp12752_c0_seq1_B		Dechloromonas aromatica	17.974	34.771	0	enoyl-CoA hydratase	comp12875_c0_seq1_A
	Thauera sp. MZ1T	0	22.606	20.141	enoyl-CoA hydratase/isomerase	comp19996_c0_seq1_B		Thiomonas sp. FB-6	0	85.591	0	enoyl-CoA hydratase	comp15312_c0_seq1_A
								Caenispirillum salinarum	40.362	0	0	Enoyl-CoA hydratase	comp14425_c0_seq1_A
								Caldithrix abyssi	40.244	0	0	Enoyl-CoA hydratase/isomerase	comp14989_c0_seq1_A
								Cupriavidus metallidurans CH34	21.704	41.988	0	Enoyl-CoA hydratase/isomerase	comp12043_c0_seq1_A
								Dechloromonas aromatica	50.787	0	0	MULTISPECIES: enoyl-CoA hydratase	comp7981_c0_seq1_A
								Thauera	0	42.187	0	MULTISPECIES: enoyl-CoA hydratase	comp17362_c0_seq1_A
								Thauera	22.016	42.591	0	MULTISPECIES: enoyl-CoA hydratase	comp16270_c0_seq1_A
								Octadecabacter antarcticus	0	0	67.584	putative enoyl-CoA hydratase family protein	comp17149_c0_seq1_A
								Pseudomonas sp. CF150	0	112.677	0	short chain enoyl-CoA hydratase	comp9693_c0_seq1_A
								Thauera sp. MZ1T	0	27.305	54.523	bifunctional enoyl-CoA hydratase/phosphate acetyltransferase	comp10717_c0_seq1_A
								Azoarcus sp. KH32C	95.528	30.801	0	fusion of 3-hydroxyacyl-CoA dehydrogenase and enoyl-CoA hydratase	comp5532_c0_seq1_A
								Azoarcus sp. KH32C	23.637	0	0	fusion of 3-hydroxyacyl-CoA dehydrogenase and enoyl-CoA hydratase	comp17919_c0_seq1_A
	Azoarcus sp. KH32C	26.605	0	0	fusion of 3-hydroxyacyl-CoA dehydrogenase and enoyl-CoA hydratase	comp18298_c0_seq1_B		Azoarcus sp. KH32C	95.528	30.801	0	fusion of 3-hydroxyacyl-CoA dehydrogenase and enoyl-CoA hydratase	comp5532_c0_seq1_A
	Polaromonas naphthalenivorans	7.203	42.399	66.106	3-hydroxyacyl-CoA dehydrogenase	comp7665_c0_seq1_B		Azoarcus sp. KH32C	23.637	0	0	fusion of 3-hydroxyacyl-CoA dehydrogenase and enoyl-CoA hydratase	comp17919_c0_seq1_A
	Dechloromonas aromatica	17.146	50.46	44.957	3-hydroxyacyl-CoA dehydrogenase	comp6596_c0_seq1_B		Pseudoxanthomonas spadix	0	25.145	100.422	3-hydroxyacyl-CoA dehydrogenase	comp7166_c0_seq1_A
	Hydrogenophaga sp. PBC	0	0	43.351	3-hydroxyacyl-CoA dehydrogenase	comp14017_c0_seq1_B		Flavobacterium branchiophilum	0	0	94.546	3-hydroxyacyl-CoA dehydrogenase	comp10131_c0_seq1_A
	Candidatus Accumulibacter phosphatis	22.757	9.568	42.621	3-hydroxyacyl-CoA dehydrogenase	comp8528_c0_seq1_B		Flavobacterium indicum	0	0	85.868	3-hydroxyacyl-CoA dehydrogenase	comp11807_c0_seq1_A
	Nocardiopsis alba	0	13.883	30.923	3-hydroxyacyl-CoA dehydrogenase	comp15788_c0_seq1_B		Flavobacteriaceae bacterium 3519-10	0	0	78.649	3-hydroxyacyl-CoA dehydrogenase	comp13988_c0_seq1_A
	Flavobacterium branchiophilum	0	0	30.86	3-hydroxyacyl-CoA dehydrogenase	comp21912_c0_seq1_B		Flavobacterium branchiophilum	9.566	0	55.43	3-hydroxyacyl-CoA dehydrogenase	comp13023_c0_seq1_A
	Thauera sp. 28	32.601	23.986	21.37	3-hydroxyacyl-CoA dehydrogenase	comp8438_c0_seq1_B		Arenimonas oryziterrae	0	0	53.377	3-hydroxyacyl-CoA dehydrogenase	comp17588_c0_seq1_A
	Acidovorax ebreus	0	11.665	20.785	3-hydroxyacyl-CoA dehydrogenase	comp20331_c0_seq1_B		Burkholderia sp. Ch1-1	0	43.528	43.459	3-hydroxyacyl-CoA dehydrogenase	comp10443_c0_seq1_A
	Sorangium cellulosum	0	22.213	19.791	3-hydroxyacyl-CoA dehydrogenase	comp16597_c0_seq1_B		Stenotrophomonas maltophilia	0	0	42.523	3-hydroxyacyl-CoA dehydrogenase	comp17350_c0_seq1_A
	Dechloromonas aromatica	20.916	0	18.281	3-hydroxyacyl-CoA dehydrogenase	comp8897_c0_seq1_B		Stenotrophomonas maltophilia	20.634	0	39.853	3-hydroxyacyl-CoA dehydrogenase	comp14382_c0_seq1_A
	Candidatus Accumulibacter phosphatis	12.356	0	16.199	3-hydroxyacyl-CoA dehydrogenase	comp20729_c0_seq1_B		Arenimonas oryziterrae	0	76.737	38.307	3-hydroxyacyl-CoA dehydrogenase	comp10344_c0_seq1_A
	Paracoccus sp. N5	12.182	0	15.972	3-hydroxyacyl-CoA dehydrogenase	comp20572_c0_seq1_B		Acidovorax sp. CF316	37.333	0	36.054	3-hydroxyacyl-CoA dehydrogenase	comp7597_c0_seq1_A
	Candidatus Accumulibacter phosphatis	11.89	17.497	15.589	3-hydroxyacyl-CoA dehydrogenase	comp14354_c0_seq1_B		Variovorax paradoxus	0	35.606	35.549	3-hydroxyacyl-CoA dehydrogenase	comp15491_c0_seq1_A
	Methylibium petroleiphilum	11.81	0	15.483	3-hydroxyacyl-CoA dehydrogenase	comp20968_c0_seq1_B		Xanthomonas translucens	15.704	30.38	30.332	3-hydroxyacyl-CoA dehydrogenase	comp14487_c0_seq1_A
	Limnobacter sp. MED105	5.182	15.251	13.588	3-hydroxyacyl-CoA dehydrogenase	comp23177_c0_seq1_B		Alicycliphilus denitrificans	22.193	28.622	28.577	3-hydroxyacyl-CoA dehydrogenase	comp7699_c0_seq1_A
	Caldimonas manganoxidans	41.235	0	10.812	3-hydroxyacyl-CoA dehydrogenase	comp7869_c0_seq1_B		Acidovorax delafieldii	14.654	0	28.304	3-hydroxyacyl-CoA dehydrogenase	comp18647_c0_seq1_A
	Dechloromonas aromatica	25.004	0	9.366	3-hydroxyacyl-CoA dehydrogenase	comp12314_c0_seq1_B		Chryseobacterium taeanense	14.561	28.169	28.124	3-hydroxyacyl-CoA dehydrogenase	comp15900_c0_seq1_A
	Polaromonas sp. CF318	10.521	36.125	9.196	3-hydroxyacyl-CoA dehydrogenase	comp10888_c0_seq1_B		Xanthomonas translucens	0	55.117	27.515	3-hydroxyacyl-CoA dehydrogenase	comp10143_c0_seq1_A
	Candidatus Accumulibacter phosphatis	12.58	0	8.246	3-hydroxyacyl-CoA dehydrogenase	comp18001_c0_seq1_B		Acidovorax sp. KKS102	51.627	0	12.465	3-hydroxyacyl-CoA dehydrogenase	comp8341_c0_seq1_A
	Acidovorax sp. CF316	37.414	22.022	6.54	3-hydroxyacyl-CoA dehydrogenase	comp4506_c0_seq4_B		Acidovorax delafieldii	20.36	39.387	0	3-hydroxyacyl-CoA dehydrogenase	comp14724_c0_seq1_A
	Acidovorax sp. KKS102	74	11.772	5.244	3-hydroxyacyl-CoA dehydrogenase	comp7444_c0_seq1_B		Dechloromonas aromatica	0	62.031	0	3-hydroxyacyl-CoA dehydrogenase	comp9848_c0_seq1_A
	Curvibacter lanceolatus	11.034	5.412	4.822	3-hydroxyacyl-CoA dehydrogenase	comp4506_c0_seq7_B		Arenimonas oryziterrae	0	80.435	0	3-hydroxyacyl-CoA dehydrogenase	comp12861_c0_seq1_A
	Curvibacter lanceolatus	21.7	10.644	4.742	3-hydroxyacyl-CoA dehydrogenase	comp4506_c0_seq5_B		Alicycliphilus denitrificans	0	86.422	0	3-hydroxyacyl-CoA dehydrogenase	comp3_c0_seq2_A
	Caldimonas manganoxidans	29.507	28.947	0	3-hydroxyacyl-CoA dehydrogenase	comp8692_c0_seq1_B		Acidovorax sp. JS42	29.559	19.061	0	3-hydroxyacyl-CoA dehydrogenase	comp12490_c0_seq1_A
	Acidovorax sp. CF316	29.212	0	0	3-hydroxyacyl-CoA dehydrogenase	comp11184_c0_seq1_B		Candidatus Accumulibacter phosphatis	16.855	32.606	0	3-hydroxyacyl-CoA dehydrogenase	comp16397_c0_seq1_A
	Variovorax paradoxus	48.447	0	0	3-hydroxyacyl-CoA dehydrogenase	comp9894_c0_seq1_B		Azoarcus toluclasticus	19.919	77.069	0	3-hydroxyacyl-CoA dehydrogenase	comp1529_c0_seq1_A
	Dechloromonas aromatica	34.807	0	0	3-hydroxyacyl-CoA dehydrogenase	comp4506_c0_seq2_B		Acidovorax delafieldii	56.113	15.508	0	3-hydroxyacyl-CoA dehydrogenase	comp6907_c0_seq1_A
	Acidovorax sp. MR-S7	12.734	0	0	3-hydroxyacyl-CoA dehydrogenase	comp17317_c0_seq1_B		Arenimonas oryziterrae	0	88.133	0	3-hydroxyacyl-CoA dehydrogenase	comp12307_c0_seq1_A
	Sorangium cellulosum	0	49.926	0	3-hydroxyacyl-CoA dehydrogenase	comp14585_c0_seq1_B		Stenotrophomonas maltophilia	0	100.771	0	3-hydroxyacyl-CoA dehydrogenase	comp3_c0_seq1_A
	Dechloromonas aromatica	62.559	11.507	0	3-hydroxyacyl-CoA dehydrogenase	comp4506_c0_seq1_B		Xanthomonas translucens	21.107	20.416	0	3-hydroxyacyl-CoA dehydrogenase	comp20212_c0_seq1_A
	Chryseobacterium taeanense	0	22.606	0	3-hydroxyacyl-CoA dehydrogenase	comp23855_c0_seq1_B		Candidatus Accumulibacter phosphatis	0	70.928	0	3-hydroxyacyl-CoA dehydrogenase	comp16840_c0_seq1_A
	Dechloromonas aromatica	14.774	0	0	3-hydroxyacyl-CoA dehydrogenase	comp17243_c0_seq1_B		Acidovorax sp. CF316	52.09	0	0	3-hydroxyacyl-CoA dehydrogenase	comp8629_c0_seq1_A
	Acidovorax sp. CF316	12.873	5.412	0	3-hydroxyacyl-CoA dehydrogenase	comp4506_c0_seq3_B		Alicycliphilus denitrificans	0	46.201	0	3-hydroxyacyl-CoA dehydrogenase	comp21034_c0_seq1_A
	Burkholderiales bacterium JOSHI_001	28.813	0	0	3-hydroxyacyl-CoA dehydrogenase	comp18645_c0_seq1_B		Dechloromonas aromatica	36.958	0	0	3-hydroxyacyl-CoA dehydrogenase	comp15556_c0_seq1_A
	Dechloromonas aromatica	45.684	0	0	3-hydroxyacyl-CoA dehydrogenase	comp11958_c0_seq1_B		Acidovorax delafieldii	34.727	0	0	3-hydroxyacyl-CoA dehydrogenase	comp7324_c0_seq1_A
	Dechloromonas aromatica	17.302	0	0	3-hydroxyacyl-CoA dehydrogenase	comp24316_c0_seq1_B		Burkholderiales bacterium JOSHI_001	24.738	23.929	0	3-hydroxyacyl-CoA dehydrogenase	comp19745_c0_seq1_A
	Methylibium petroleiphilum	24.223	0	0	3-hydroxyacyl-CoA dehydrogenase	comp20156_c0_seq1_B		Brevundimonas subvibrioides	18.187	35.184	0	3-hydroxyacyl-CoA dehydrogenase	comp16254_c0_seq1_A
	Rhodoferax ferrireducens	42.342	0	0	3-hydroxyacyl-CoA dehydrogenase	comp9411_c0_seq1_B		Rhodoferax ferrireducens	0	26.731	0	3-hydroxyacyl-CoA dehydrogenase	comp20884_c0_seq1_A
	Massilia timonae	22.663	0	0	3-hydroxyacyl-CoA dehydrogenase	comp4506_c0_seq6_B		Bordetella parapertussis	45.557	0	0	3-hydroxyacyl-CoA dehydrogenase oxidoreductase	comp9452_c0_seq1_A
								Xanthomonas campestris	18.405	17.803	35.549	3-hydroxyacyl-CoA dehydrogenase, partial	comp15237_c0_seq1_A
	Celeribacter baekdonensis	0	0	76.327	3-ketoacyl-CoA thiolase	comp7619_c0_seq1_B		Dechloromonas aromatica	0	65.212	65.109	3-ketoacyl-CoA thiolase	comp14188_c0_seq1_A
	Thiothrix flexilis	0	17.319	69.435	3-ketoacyl-CoA thiolase	comp10289_c0_seq1_B		Acinetobacter johnsonii	0	39.042	38.979	3-ketoacyl-CoA thiolase	comp13613_c0_seq1_A
	Rhodobacter sp. SW2	0	35.853	63.886	3-ketoacyl-CoA thiolase	comp8372_c0_seq1_B		Rhodobacter sp. CACIA14H1	0	96.755	32.2	3-ketoacyl-CoA thiolase	comp7185_c0_seq1_A
	Thiothrix disciformis	0	0	48.945	3-ketoacyl-CoA thiolase	comp17783_c0_seq1_B		Dechloromonas aromatica	27.259	63.281	21.06	3-ketoacyl-CoA thiolase	comp9393_c0_seq1_A
	Pseudorhodobacter ferrugineus	11.128	16.375	43.768	3-ketoacyl-CoA thiolase	comp11141_c0_seq1_B		Dechloromonas aromatica	25.052	56.543	16.129	3-ketoacyl-CoA thiolase	comp7395_c0_seq1_A
	Dechloromonas aromatica	33.095	26.564	43.389	3-ketoacyl-CoA thiolase	comp720_c0_seq1_B		Dechloromonas aromatica	68.167	0	0	3-ketoacyl-CoA thiolase	comp6093_c0_seq1_A
	Dechloromonas aromatica	4.599	27.068	36.174	3-ketoacyl-CoA thiolase	comp8740_c0_seq1_B		Candidatus Accumulibacter phosphatis	22.892	44.286	0	3-ketoacyl-CoA thiolase	comp12058_c0_seq1_A
	Rhodobacter sp. CACIA14H1	12.812	0	33.593	3-ketoacyl-CoA thiolase	comp10336_c0_seq1_B		Celeribacter baekdonensis	0	61.531	0	3-ketoacyl-CoA thiolase	comp13595_c0_seq1_A
	Marinobacterium rhizophilum	15.228	22.408	19.964	3-ketoacyl-CoA thiolase	comp720_c0_seq2_B		Dechloromonas aromatica	13.818	80.193	0	3-ketoacyl-CoA thiolase	comp7888_c0_seq1_A
	Polynucleobacter necessarius	0	22.31	19.877	3-ketoacyl-CoA thiolase	comp18530_c0_seq1_B		Vibrio breoganii	0	98.088	0	3-ketoacyl-CoA thiolase	comp12731_c0_seq1_A
	Dechloromonas aromatica	25.107	58.058	18.809	3-ketoacyl-CoA thiolase	comp3073_c0_seq1_B		Marinobacterium rhizophilum	0	88.133	0	3-ketoacyl-CoA thiolase	comp16928_c0_seq1_A
	Thiothrix flexilis	0	20.274	18.063	3-ketoacyl-CoA thiolase	comp14443_c0_seq1_B		Leptothrix cholodnii	36.374	0	0	3-ketoacyl-CoA thiolase	comp20605_c0_seq1_A
	Dechloromonas aromatica	38.154	49.126	6.253	3-ketoacyl-CoA thiolase	comp7681_c0_seq1_B		Dechloromonas aromatica	22.555	21.817	0	3-ketoacyl-CoA thiolase	comp14934_c0_seq1_A
	Variovorax paradoxus	14.923	14.639	0	3-ketoacyl-CoA thiolase	comp11181_c0_seq1_B		Rhodobacter sp. SW2	0	88.719	0	3-ketoacyl-CoA thiolase	comp9385_c0_seq1_A
	Marinobacterium rhizophilum	31.482	39.708	0	3-ketoacyl-CoA thiolase	comp7536_c0_seq1_B
	Thiomonas arsenitoxydans	10.816	0	21.27	3-ketoacyl-CoA thiolase 2 (Beta-ketothiolase 2) (Acetyl-CoA acyltransferase 2)	comp12475_c0_seq1_B

## Sheet: Figure3d
	Reactor 1							Reactor 2
	Taxon	Relative expression			Assigned function	Assembly ID		Taxon	Relative expression			Assigned function	Assembly ID
		level (TPM)							level (TPM)
		Day 20	Day 29	Day 37					Day 20	Day 29	Day 37
	Pedobacter heparinus	0	36.889	16.433	aromatic hydrocarbon degradation membrane protein	comp12611_c0_seq1_B		Thauera sp. 27	22.892	44.286	0	aromatic hydrocarbon degradation membrane protein	comp11156_c0_seq1_A
	Thauera aminoaromatica	0	0	30.078	aromatic hydrocarbon degradation membrane protein	comp21905_c0_seq1_B		Paracoccus sp. TRP	19.172	18.545	0	aromatic hydrocarbon degradation protein	comp19954_c0_seq1_A
	Thauera aminoaromatica	9.892	14.556	25.937	aromatic hydrocarbon degradation membrane protein	comp10551_c0_seq1_B		Azoarcus toluclasticus	0	81.665	0	aromatic ring-cleaving dioxygenase	comp15618_c0_seq1_A
	Thauera sp. MZ1T	0	17.864	31.831	aromatic hydrocarbon degradation membrane protein	comp21986_c0_seq1_B
	Thauera sp. MZ1T	13.669	20.114	0	aromatic hydrocarbon degradation membrane protein	comp15752_c0_seq1_B
	Thauera sp. MZ1T	26.504	58.501	0	aromatic hydrocarbon degradation membrane protein	comp9708_c0_seq1_B
	Thauera sp. MZ1T	48.839	26.133	0	aromatic hydrocarbon degradation membrane protein	comp6951_c0_seq1_B
	Thioalkalivibrio sulfidophilus	0	0	44.846	aromatic hydrocarbon degradation protein	comp20587_c0_seq1_B
	Cycloclasticus zancles	0	0	38.091	Aromatic ring hydroxylase	comp19004_c0_seq1_B
	Cycloclasticus sp. P1	0	0	63.663	aromatic-ring-hydroxylating dioxygenase subunit alpha-like protein	comp12492_c0_seq1_B
	Burkholderia sp. Ch1-1	0	31.46	33.635	aromatic-ring-hydroxylating dioxygenase subunit beta	comp9851_c0_seq1_B
	Hydrocarboniphaga effusa	0	0	48.083	aromatic-ring-hydroxylating dioxygenase subunit beta	comp11597_c0_seq1_B
	Variovorax paradoxus	0	43.855	0	putative aromatic-ring-hydroxylating dioxygenase, alpha subunit	comp16261_c0_seq1_B
	Novosphingobium aromaticivorans DSM 12444	0	0	32.398	ring hydroxylating dioxygenase, alpha subunit	comp20420_c0_seq1_B
	Synechococcus sp. PCC 7502	0	22.31	19.877	ring-hydroxylating dioxygenase, large terminal subunit	comp19005_c0_seq1_B
	Burkholderia sp. Ch1-1	0	0	28.449	naphthalene 1,2-dioxygenase	comp21117_c0_seq1_B
	Delftia sp. Cs1-4	0	24.801	44.193	naphthalene 1,2-dioxygenase	comp11682_c0_seq1_B
	Hydrocarboniphaga effusa	0	12.193	32.591	naphthalene 1,2-dioxygenase	comp15741_c0_seq1_B
	Nevskia ramosa	0	0	45.824	naphthalene 1,2-dioxygenase	comp11967_c0_seq1_B
	Novosphingobium sp. PP1Y	0	0	26.934	naphthalene 1,2-dioxygenase	comp24187_c0_seq1_B
	Thauera linaloolentis	10.85	15.966	14.225	phenol 2-monooxygenase	comp18643_c0_seq1_B		Thauera sp. MZ1T	52.686	33.975	16.961	phenol 2-monooxygenase	comp7421_c0_seq1_A
	Alicycliphilus denitrificans	32.55	0	0	phenol hydroxylase	comp22680_c0_seq1_B		Thauera terpenica	34.467	66.678	0	phenol 2-monooxygenase	comp8325_c0_seq1_A
	Thauera linaloolentis	0	17.74	23.708	phenol hydroxylase	comp16964_c0_seq1_B		Thauera linaloolentis	33.024	42.591	0	phenol 2-monooxygenase	comp10943_c0_seq1_A
	Thauera phenylacetica	0	0	35.842	phenol hydroxylase subunit	comp13643_c0_seq1_B		Azoarcus sp. BH72	0	86.005	0	phenol hydroxylase	comp14926_c0_seq1_A
	Plesiocystis pacifica	22.185	16.323	21.814	phenol monooxygenase	comp8802_c0_seq1_B		Thauera phenylacetica	38.994	0	0	phenol hydroxylase subunit	comp15163_c0_seq1_A
	Thauera	0	17.378	61.93	MULTISPECIES: methane/phenol/toluene hydroxylase	comp240_c0_seq1_B		Thauera	24.562	0	15.814	MULTISPECIES: methane/phenol/toluene hydroxylase	comp18009_c0_seq1_A
	Thauera	0	37.986	0	MULTISPECIES: phenol hydroxylase	comp23543_c0_seq1_B		Magnetospirillum gryphiswaldense	11.114	43.002	0	putative Phenol hydroxylase P5 protein	comp17256_c0_seq1_A
	Cycloclasticus pugetii	0	0	34.225	MULTISPECIES: Xylene monooxygenase subunit 1	comp22728_c0_seq1_B
	Pseudomonas sp. CFT9	10.585	0	41.633	benzoate 1,2-dioxygenase alpha subunit	comp13019_c0_seq1_B		Pseudomonas sp. CFT9	0	76.081	0	benzoate 1,2-dioxygenase alpha subunit	comp16864_c0_seq1_A
	Pseudomonas sp. CFT9	8.68	0	11.38	benzoate 1,2-dioxygenase alpha subunit	comp15007_c0_seq1_B
	Nocardioidaceae bacterium Broad-1	0	23.223	51.726	benzoate 1,2-dioxygenase subunit alpha	comp789_c0_seq1_B
	Herbaspirillum frisingense	16.533	0	0	benzoate 1,2-dioxygenase subunit beta	comp22270_c0_seq1_B
	Novosphingobium sp. PP1Y	0	32.2	47.814	benzoate 1,2-dioxygenase subunit beta	comp3358_c0_seq1_B
	Thauera phenylacetica	0	22.507	70.183	benzoyl-CoA reductase subunit B	comp7349_c0_seq1_B
	Thauera phenylacetica	13.944	0	18.281	benzoyl-CoA reductase subunit C	comp19470_c0_seq1_B
	Cupriavidus basilensis	0	34.404	15.326	catechol 2,3 dioxygenase	comp22984_c0_seq1_B		Thauera aminoaromatica	16.259	31.454	15.702	catechol 2,3 dioxygenase	comp19998_c0_seq1_A
	Hydrocarboniphaga effusa	0	23.874	21.27	catechol 2,3 dioxygenase	comp19496_c0_seq1_B
	Pseudoxanthomonas spadix	0	0	38.575	catechol 2,3 dioxygenase	comp13530_c0_seq1_B
	Pseudoxanthomonas spadix	0	0	37.932	catechol 2,3 dioxygenase	comp16136_c0_seq1_B
	Thauera aminoaromatica	0	0	56.662	catechol 2,3 dioxygenase	comp1086_c0_seq2_B
	Thauera phenylacetica	0	0	46.448	catechol 2,3 dioxygenase	comp1086_c0_seq1_B
	Thauera phenylacetica	0	36.234	0	catechol 2,3 dioxygenase	comp22687_c0_seq1_B
	Pseudomonas putida	0	0	42.741	3-methylcatechol 2,3-dioxygenase	comp22764_c0_seq1_B
	Rhodobacter sp. CACIA14H1	15.5	22.808	20.321	toluene tolerance family protein	comp11741_c0_seq1_B		Rhodobacter sp. SW2	0	93.047	0	toluene tolerance family protein	comp13924_c0_seq1_A
	Rhodobacter sp. CACIA14H1	21.565	15.867	0	toluene tolerance family protein	comp11414_c0_seq1_B
	Rhodobacter sp. SW2	0	11.665	31.177	toluene tolerance family protein	comp20789_c0_seq1_B
	Rhodospirillum centenum	0	0	37.007	toluene tolerance protein	comp15396_c0_seq1_B
	Acidovorax sp. NO-1	11.931	17.557	15.642	2-nitropropane dioxygenase	comp13277_c0_seq1_B		Dechloromonas aromatica	30.881	0	0	2-nitropropane dioxygenase	comp10851_c0_seq1_A
	Candidatus Accumulibacter phosphatis	0	0	25.01	2-nitropropane dioxygenase	comp21605_c0_seq1_B		Candidatus Accumulibacter phosphatis	30.008	19.351	0	2-nitropropane dioxygenase	comp9786_c0_seq1_A
	Candidatus Accumulibacter phosphatis	51.628	37.986	0	2-nitropropane dioxygenase	comp970_c0_seq1_B		Thauera	0	75.757	0	MULTISPECIES: 2-nitropropane dioxygenase	comp15677_c0_seq1_A
	Comamonas testosteroni	19.983	7.351	13.099	2-nitropropane dioxygenase	comp12352_c0_seq1_B		Thauera sp. 63	15.287	29.573	0	putative 2-nitropropane dioxygenase	comp19231_c0_seq1_A
	Comamonas testosteroni	11.81	17.378	7.741	2-nitropropane dioxygenase	comp20387_c0_seq1_B
	Dechloromonas aromatica	0	0	53.394	2-nitropropane dioxygenase	comp970_c0_seq2_B
	Dechloromonas aromatica	0	19.803	35.286	2-nitropropane dioxygenase	comp12332_c0_seq1_B
	Sutterella sp. CAG:351	22.068	0	0	dioxygenase related to 2-nitropropane dioxygenase	comp22168_c0_seq1_B
	Lentisphaera araneosa	0	57.795	0	putative 2-nitropropane dioxygenase	comp13176_c0_seq1_B
	Aromatoleum aromaticum	0	0	36.561	dioxygenase	comp16062_c0_seq1_B		Roseovarius nubinhibens	49.654	0	0	dioxygenase subunit beta	comp7131_c0_seq1_A
	Dechloromonas aromatica	30.59	0	0	dioxygenase	comp16953_c0_seq1_B		Pandoraea	36.231	0	0	MULTISPECIES: dioxygenase	comp16268_c0_seq1_A
	Pusillimonas sp. T7-7	14.65	21.557	0	dioxygenase	comp13616_c0_seq1_B
	Segniliparus rugosus	16.666	8.174	7.283	dioxygenase	comp20881_c0_seq1_B
	Candidatus Nitrospira defluvii	0	26.819	11.947	dioxygenase, ferredoxin subunit	comp18295_c0_seq1_B
	Pandoraea	29.791	0	0	MULTISPECIES: dioxygenase	comp12430_c0_seq1_B
	Pandoraea	18.667	13.734	0	MULTISPECIES: dioxygenase	comp18892_c0_seq1_B
	Clostridium celatum	0	0	35.286	monooxygenase	comp18473_c0_seq1_B		Thauera phenylacetica	0	43.85	43.78	monooxygenase	comp18930_c0_seq1_A
	Dechloromonas aromatica	14.966	22.022	0	monooxygenase	comp14792_c0_seq1_B		Promicromonospora sukumoe	36.374	0	0	monooxygenase	comp14141_c0_seq1_A
	Microcoleus vaginatus	0	12.902	34.484	monooxygenase	comp15504_c0_seq1_B		Stomatobaculum longum	14.29	0	0	monooxygenase FAD-binding protein	comp4442_c0_seq2_A
	Rhizobium leguminosarum bv. trifolii WSM1325	12.58	18.511	49.477	monooxygenase FAD-binding	comp8541_c0_seq1_B		Pseudomonas fluorescens	0	64.271	0	monooxygenase, FAD-binding:FAD dependent oxidoreductase	comp18377_c0_seq1_A
	Talaromyces stipitatus ATCC 10500	0	0	44.846	monoxygenase, putative	comp15420_c0_seq1_B
	Thauera	18.938	0	33.105	MULTISPECIES: monooxygenase	comp8581_c0_seq1_B
