# Supplementary material for: Transcriptome analysis of activated sludge microbiomes reveals an unexpected role of minority nitrifiers in carbon metabolism
Source: Commun Biol. 2019 May 13;2:179. doi: 10.1038/s42003-019-0418-2 (PMC6513846; doi:10.1038/s42003-019-0418-2)
Supplement: Supplementary file 6 — Supplementary Data 3 [file 42003_2019_418_MOESM6_ESM.xlsx]

## Sheet: Figure4ab
	Reactor 1							Reactor 2
	Taxon	Relative expression			Assigned function	Assembly ID		Taxon	Relative expression			Assigned function	Assembly ID
		level (TPM)							level (TPM)
		Day 20	Day 29	Day 37					Day 20	Day 29	Day 37
	Nitrosomonas europaea	26.496	72.73	65.466	ammonia monooxygenase	comp5213_c0_seq2_B		Nitrosomonas sp. AL212	82.534	139.709	0	ammonia monooxygenase	comp549_c0_seq1_A
	Nitrosomonas europaea	23.55	27.229	17.643	ammonia monooxygenase	comp5213_c0_seq1_B		Nitrosomonas sp. AL212	80.853	56.878	0	ammonia monooxygenase	comp5505_c0_seq1_A
	Nitrosomonas eutropha	22.546	0	19.705	ammonia monooxygenase	comp13377_c0_seq1_B		Nitrosomonas sp. AL212	66.685	43.002	0	ammonia monooxygenase	comp6139_c0_seq1_A
	Nitrosomonas sp. AL212	16.111	38.525	105.612	ammonia monooxygenase	comp4550_c0_seq1_B		Nitrosomonas europaea	57.198	0	0	ammonia monooxygenase	comp9183_c0_seq1_A
	Nitrosomonas sp. AL212	13.339	50.474	92.437	ammonia monooxygenase	comp4550_c0_seq2_B		Nitrosomonas sp. AL212	64.204	20.701	0	ammonia monooxygenase	comp5842_c0_seq1_A
	Nitrosomonas sp. AL212	14.085	33.68	78.481	ammonia monooxygenase	comp6620_c0_seq1_B		Nitrosomonas sp. AL212	53.712	34.636	0	ammonia monooxygenase	comp6934_c0_seq1_A
	Nitrosomonas sp. AL212	0	33.176	44.336	ammonia monooxygenase	comp7512_c0_seq1_B		Nitrosomonas europaea	46.635	0	0	ammonia monooxygenase	comp9927_c0_seq1_A
	Nitrosomonas sp. Is79A3	6.081	71.581	151.464	ammonia monooxygenase	comp2598_c0_seq1_B		Nitrosomonas europaea	20.541	39.739	0	ammonia monooxygenase	comp14829_c0_seq1_A
	Nitrosomonas sp. Is79A3	0	53.638	71.683	ammonia monooxygenase	comp6710_c0_seq1_B		Nitrosomonas sp. Is79A3	15.236	58.95	0	ammonia monooxygenase	comp12039_c0_seq1_A
								Nitrosomonas sp. AL212	53.092	0	0	ammonia monooxygenase	comp10643_c0_seq1_A
								Nitrosomonas sp. AL212	40.362	39.042	0	ammonia monooxygenase	comp8503_c0_seq1_A
	Candidatus Omnitrophus fodinae	6.211	0	57	hydroxylamine oxydoreductase	comp8785_c0_seq1_B		Nitrosomonas sp. Is79A3	41.83	0	0	hydroxylamine reductase	comp11977_c0_seq1_A
	Candidatus Omnitrophus fodinae	0	0	29.558	hydroxylamine oxydoreductase	comp21826_c0_seq1_B		Nitrosomonas sp. Is79A3	21.807	42.187	0	hydroxylamine reductase	comp14970_c0_seq1_A
	Hydrogenedentes bacterium JGI 0000039-J10	4.829	28.423	37.985	hydroxylamine reductase	comp7750_c0_seq1_B		Nitrosomonas sp. AL212	36.518	35.323	0	hydroxylamine reductase	comp17150_c0_seq1_A
	Nitrosomonas europaea	38.436	0	16.797	hydroxylamine reductase	comp8219_c0_seq1_B		Desulfotomaculum gibsoniae	35.124	0	0	hydroxylamine reductase	comp17252_c0_seq1_A
	Nitrosomonas sp. AL212	6.2	86.672	89.412	hydroxylamine reductase	comp6386_c0_seq1_B		Plesiocystis pacifica	19.252	74.489	0	hydroxylamine reductase	comp8133_c0_seq1_A
	Nitrosomonas sp. AL212	0	45.213	50.353	hydroxylamine reductase	comp8464_c0_seq1_B		Thioalkalivibrio nitratireducens	0	0	60.872	hydroxylamine reductase - like protein	comp18353_c0_seq1_A
	Nitrosomonas sp. AL212	16.377	24.099	42.942	hydroxylamine reductase	comp8878_c0_seq1_B
	Nitrosomonas sp. AL212	3.089	31.818	42.522	hydroxylamine reductase	comp7724_c0_seq1_B
	Nitrosomonas sp. AL212	23.095	0	30.279	hydroxylamine reductase	comp10875_c0_seq1_B
	Nitrosomonas sp. Is79A3	0	0	54.579	hydroxylamine reductase	comp12255_c0_seq1_B
	Nitrosomonas sp. Is79A3	7.927	23.329	0	hydroxylamine reductase	comp19303_c0_seq1_B
	Thioflavicoccus mobilis	0	42.224	18.809	hydroxylamine reductase	comp13187_c0_seq1_B
	Thiorhodospira sibirica	0	21.649	19.288	hydroxylamine reductase	comp23080_c0_seq1_B
	Thioalkalivibrio nitratireducens	28	0	0	hydroxylamine reductase - like protein	comp22472_c0_seq1_B
	Candidatus Nitrospira defluvii	40.608	74.694	85.181	nitrate oxidoreductase subunit alpha	comp5194_c0_seq1_B		Candidatus Nitrospira defluvii	42.085	0	0	nitrate oxidoreductase subunit alpha	comp9326_c0_seq1_A
	Candidatus Nitrospira defluvii	15.528	63.978	57	nitrate oxidoreductase subunit alpha	comp754_c0_seq1_B		Candidatus Nitrospira defluvii	24.388	0	0	nitrate oxidoreductase subunit alpha	comp20523_c0_seq1_A
	Candidatus Nitrospira defluvii	73.988	50.453	47.317	nitrate oxidoreductase subunit alpha	comp5130_c0_seq1_B		Candidatus Nitrospira defluvii	45.751	0	0	nitrate oxidoreductase subunit alpha	comp13452_c0_seq1_A
	Candidatus Nitrospira defluvii	44.029	23.139	32.985	nitrate oxidoreductase subunit alpha	comp585_c0_seq1_B		Candidatus Nitrospira defluvii	89.781	0	0	nitrate oxidoreductase subunit alpha	comp330_c0_seq1_A
	Candidatus Nitrospira defluvii	50.077	0	21.884	nitrate oxidoreductase subunit alpha	comp197_c0_seq1_B		Candidatus Nitrospira defluvii	73.23	0	0	nitrate oxidoreductase subunit alpha	comp6686_c0_seq1_A
	Candidatus Nitrospira defluvii	59.452	122.478	15.589	nitrate oxidoreductase subunit alpha	comp4280_c0_seq1_B		Candidatus Nitrospira defluvii	59.244	0	0	nitrate oxidoreductase subunit beta	comp7806_c0_seq1_A
	Candidatus Nitrospira defluvii	53.83	52.807	11.762	nitrate oxidoreductase subunit alpha	comp2612_c0_seq1_B		Candidatus Nitrospira defluvii	65.545	0	0	nitrate oxidoreductase subunit beta	comp6638_c0_seq1_A
	Candidatus Nitrospira defluvii	52.08	137.306	91.038	nitrate oxidoreductase subunit beta	comp4998_c0_seq1_B		Candidatus Nitrospira defluvii	68.676	18.98	0	nitrate oxidoreductase subunit beta	comp7135_c0_seq1_A
	Candidatus Nitrospira defluvii	40.989	85.151	18.966	nitrate oxidoreductase subunit beta	comp2638_c0_seq1_B
	Thauera	0	17.927	63.886	MULTISPECIES: nitrate reductase A subunit beta	comp460_c0_seq1_B		Thioalkalivibrio nitratireducens	16.793	0	32.435	Respiratory nitrate reductase alpha chain	comp16980_c0_seq1_A
	Alicycliphilus denitrificans	0	50.836	0	nitrate reductase	comp22965_c0_seq1_B		Salmonella enterica	23.779	23.001	80.376	Respiratory nitrate reductase alpha chain, partial	comp6648_c0_seq1_A
	Azoarcus sp. BH72	32.089	18.887	0	nitrate reductase	comp10433_c0_seq1_B		Variovorax paradoxus	0	0	0	respiratory nitrate reductase, alpha chain	comp2384_c0_seq2_A
	Azospira oryzae	0	72.298	0	nitrate reductase	comp11494_c0_seq1_B		Bacteroides oleiciplenus	0	0	82.29	cytochrome c nitrate reductase, small subunit	comp13826_c0_seq1_A
	Candidatus Omnitrophus fodinae	0	0	44.626	nitrate reductase	comp14143_c0_seq1_B		Thauera	0	0	94.546	MULTISPECIES: nitrate reductase A subunit beta	comp10203_c0_seq1_A
	Comamonas sp. B-9	0	45.89	0	nitrate reductase	comp14483_c0_seq1_B		Thauera	65.113	0	0	MULTISPECIES: nitrate reductase catalytic subunit	comp6842_c0_seq1_A
	Dechloromonas aromatica	0	22.069	29.494	nitrate reductase	comp12367_c0_seq1_B		Thauera	0	21.606	0	MULTISPECIES: nitrate reductase catalytic subunit	comp1473_c0_seq1_A
	Enterococcus faecium	10.65	31.344	41.888	nitrate reductase	comp211_c0_seq1_B		Thauera terpenica	0	0	114.922	nitrate reductase	comp9651_c0_seq1_A
	Geopsychrobacter electrodiphilus	0	46.446	20.69	nitrate reductase	comp9547_c0_seq1_B		Acidovorax delafieldii	0	0	59.249	nitrate reductase	comp20834_c0_seq1_A
	Hydrogenobacter thermophilus	0	159.148	10.907	nitrate reductase	comp6215_c0_seq1_B		Acidovorax sp. MR-S7	0	0	58.662	nitrate reductase	comp17275_c0_seq1_A
	Pseudoalteromonas haloplanktis	0	47.088	0	nitrate reductase	comp16362_c0_seq1_B		Acidovorax sp. NO-1	0	0	36.877	nitrate reductase	comp16860_c0_seq1_A
	Acidovorax avenae	13.102	38.559	17.177	nitrate reductase A subunit alpha	comp16139_c0_seq1_B		Denitrovibrio acetiphilus	40.186	38.871	0	nitrate reductase	comp10535_c0_seq1_A
	Acidovorax ebreus	33.928	0	29.654	nitrate reductase A subunit alpha	comp7465_c0_seq1_B		Sorangium cellulosum	34.21	0	0	nitrate reductase	comp11679_c0_seq1_A
	Acidovorax ebreus	17.02	0	22.313	nitrate reductase A subunit alpha	comp18354_c0_seq1_B		Azoarcus sp. BH72	35.948	20.863	0	nitrate reductase	comp10198_c0_seq1_A
	Acidovorax ebreus	0	12.05	21.471	nitrate reductase A subunit alpha	comp21382_c0_seq1_B		Hydrogenobacter thermophilus	29.75	0	0	nitrate reductase	comp18242_c0_seq1_A
	Acidovorax radicis	10.458	15.389	13.71	nitrate reductase A subunit alpha	comp11392_c0_seq1_B		Phaseolus vulgaris	42.021	0	0	nitrate reductase	comp12079_c0_seq1_A
	Acidovorax sp. MR-S7	29.549	0	0	nitrate reductase A subunit alpha	comp17559_c0_seq1_B		Stenotrophomonas maltophilia	0	19.393	77.449	nitrate reductase 1, delta subunit	comp10223_c0_seq1_A
	Comamonas sp. B-9	31.853	0	0	nitrate reductase A subunit alpha	comp16920_c0_seq1_B		Stenotrophomonas maltophilia	0	0	51.077	nitrate reductase 1, gamma subunit	comp20256_c0_seq1_A
	Comamonas sp. B-9	20.265	9.94	0	nitrate reductase A subunit alpha	comp18047_c0_seq1_B		Acidovorax ebreus	8.987	0	156.222	nitrate reductase A subunit alpha	comp6265_c0_seq1_A
	Hydrogenophaga sp. PBC	6.2	18.247	0	nitrate reductase A subunit alpha	comp20865_c0_seq1_B		Polaromonas sp. JS666	0	0	135.684	nitrate reductase A subunit alpha	comp6575_c0_seq1_A
	Hydrogenophaga sp. PBC	17.943	26.403	0	nitrate reductase A subunit alpha	comp9422_c0_seq1_B		Acidovorax radicis	14.231	18.354	128.271	nitrate reductase A subunit alpha	comp5813_c0_seq1_A
	Hydrogenophaga sp. PBC	24.28	0	0	nitrate reductase A subunit alpha	comp18243_c0_seq1_B		Acidovorax sp. KKS102	0	0	104.865	nitrate reductase A subunit alpha	comp8427_c0_seq1_A
	Methylibium petroleiphilum	85.941	0	22.534	nitrate reductase A subunit alpha	comp2945_c0_seq1_B		Acidovorax sp. MR-S7	7.036	13.611	101.919	nitrate reductase A subunit alpha	comp5986_c0_seq1_A
	Methylibium petroleiphilum	0	15.672	13.963	nitrate reductase A subunit alpha	comp22111_c0_seq1_B		Thauera sp. MZ1T	0	0	100.233	nitrate reductase A subunit alpha	comp9189_c0_seq1_A
	Methylibium petroleiphilum	16.224	0	0	nitrate reductase A subunit alpha	comp21625_c0_seq1_B		Thauera terpenica	0	0	87.56	nitrate reductase A subunit alpha	comp11837_c0_seq1_A
	Rhodanobacter thiooxydans	0	39.544	0	nitrate reductase A subunit alpha	comp20379_c0_seq1_B		Thauera terpenica	0	0	77.185	nitrate reductase A subunit alpha	comp15026_c0_seq1_A
	Rhodoferax ferrireducens	27.556	6.758	0	nitrate reductase A subunit alpha	comp11001_c0_seq1_B		Alicycliphilus denitrificans	0	28.807	57.523	nitrate reductase A subunit alpha	comp2384_c0_seq3_A
	Stenotrophomonas maltophilia	16.455	24.214	32.359	nitrate reductase A subunit alpha	comp2945_c0_seq2_B		Acidovorax sp. KKS102	10.225	0	49.374	nitrate reductase A subunit alpha	comp11896_c0_seq1_A
	Thauera sp. MZ1T	0	8.748	70.149	nitrate reductase A subunit alpha	comp8637_c0_seq1_B		Stenotrophomonas maltophilia	15.338	0	29.624	nitrate reductase A subunit alpha	comp20492_c0_seq1_A
	Thauera sp. MZ1T	0	0	55.511	nitrate reductase A subunit alpha	comp10787_c0_seq1_B		Rhodanobacter denitrificans	0	26.492	26.45	nitrate reductase A subunit alpha	comp21105_c0_seq1_A
	Thauera sp. MZ1T	0	0	25.079	nitrate reductase A subunit alpha	comp20343_c0_seq1_B		Rhodanobacter thiooxydans	12.624	48.842	24.382	nitrate reductase A subunit alpha	comp7765_c0_seq1_A
	Acidovorax sp. JS42	22.256	52.401	23.343	nitrate reductase A subunit beta	comp6826_c0_seq1_B		Acidovorax avenae	47.6	0	0	nitrate reductase A subunit alpha	comp2384_c0_seq1_A
	Burkholderia kururiensis	13.102	19.279	0	nitrate reductase A subunit beta	comp11444_c0_seq1_B		Hydrogenophaga sp. PBC	52.686	0	0	nitrate reductase A subunit alpha	comp13688_c0_seq1_A
	Candidatus Methylomirabilis oxyfera	0	0	34.354	nitrate reductase A subunit beta	comp21659_c0_seq1_B		Burkholderia sp. CCGE1003	59.687	0	0	nitrate reductase A subunit alpha	comp8549_c0_seq1_A
	Meiothermus silvanus	0	19.88	35.423	nitrate reductase A subunit beta	comp11681_c0_seq1_B		Hydrogenophaga sp. PBC	17.904	0	0	nitrate reductase A subunit alpha	comp17312_c0_seq1_A
	Methylibium petroleiphilum	7.086	20.853	18.579	nitrate reductase A subunit beta	comp12590_c0_seq1_B		Methylibium petroleiphilum	30.272	0	0	nitrate reductase A subunit alpha	comp18419_c0_seq1_A
	Methyloversatilis universalis	14.838	21.834	0	nitrate reductase A subunit beta	comp13352_c0_seq1_B		Hydrogenophaga sp. PBC	104.278	0	0	nitrate reductase A subunit alpha	comp1322_c0_seq1_A
	Rhodoferax ferrireducens	30.931	39.826	30.413	nitrate reductase A subunit beta	comp322_c0_seq1_B		Methyloversatilis universalis	53.297	34.369	0	nitrate reductase A subunit alpha	comp11885_c0_seq1_A
	Rhodoferax ferrireducens	18.801	36.889	0	nitrate reductase A subunit beta	comp672_c0_seq1_B		Elioraea tepidiphila	10.701	41.402	0	nitrate reductase A subunit alpha	comp20648_c0_seq1_A
	Azoarcus sp. BH72	9.333	96.138	18.354	nitrate reductase catalytic subunit	comp697_c0_seq1_B		Acidovorax ebreus	15.545	0	0	nitrate reductase A subunit alpha	comp2384_c0_seq4_A
	Azospira oryzae	0	72.987	0	nitrate reductase catalytic subunit	comp17925_c0_seq1_B		Burkholderia sp. CCGE1003	41.83	0	0	nitrate reductase A subunit alpha	comp18130_c0_seq1_A
	Bordetella petrii	40.165	52.535	23.403	nitrate reductase catalytic subunit	comp288_c0_seq1_B		Acidovorax sp. KKS102	12.47	0	72.255	nitrate reductase A subunit beta	comp7843_c0_seq1_A
	Burkholderiales bacterium JOSHI_001	26.437	58.352	40.435	nitrate reductase catalytic subunit	comp6273_c0_seq1_B		Thauera terpenica	2.644	0	71.507	nitrate reductase A subunit beta	comp3599_c0_seq6_A
	Burkholderiales bacterium JOSHI_001	33.546	0	10.995	nitrate reductase catalytic subunit	comp12815_c0_seq1_B		Acidovorax delafieldii	5.478	10.597	68.771	nitrate reductase A subunit beta	comp3599_c0_seq1_A
	Burkholderiales bacterium JOSHI_001	19.147	0	0	nitrate reductase catalytic subunit	comp22537_c0_seq1_B		Stenotrophomonas maltophilia	10.827	41.889	31.367	nitrate reductase A subunit beta	comp3599_c0_seq7_A
	Burkholderiales bacterium JOSHI_001	11.093	16.323	0	nitrate reductase catalytic subunit	comp22007_c0_seq1_B		Thauera terpenica	2.528	9.782	29.299	nitrate reductase A subunit beta	comp3599_c0_seq2_A
	Candidatus Accumulibacter phosphatis	0	34.835	10.345	nitrate reductase catalytic subunit	comp17873_c0_seq1_B		Acidovorax delafieldii	15.686	10.115	25.248	nitrate reductase A subunit beta	comp3599_c0_seq4_A
	Dechloromonas aromatica	5.4	27.81	102.647	nitrate reductase catalytic subunit	comp6859_c0_seq1_B		Stenotrophomonas maltophilia	0	0	11.542	nitrate reductase A subunit beta	comp3599_c0_seq3_A
	Dechloromonas aromatica	0	26.472	58.962	nitrate reductase catalytic subunit	comp8199_c0_seq1_B		Rhodocyclaceae bacterium RZ94	44.243	0	0	nitrate reductase A subunit beta	comp15830_c0_seq1_A
	Dechloromonas aromatica	0	0	40.642	nitrate reductase catalytic subunit	comp14288_c0_seq1_B		Burkholderia kururiensis	37.871	0	0	nitrate reductase A subunit beta	comp16038_c0_seq1_A
	Dechloromonas aromatica	11.273	41.47	36.947	nitrate reductase catalytic subunit	comp6822_c0_seq1_B		Thauera terpenica	32.68	0	25.248	nitrate reductase A subunit gamma	comp7134_c0_seq1_A
	Dechloromonas aromatica	0	22.507	20.052	nitrate reductase catalytic subunit	comp155_c0_seq2_B		Burkholderiales bacterium JOSHI_001	0	0	90.38	nitrate reductase catalytic subunit	comp1237_c0_seq2_A
	Dechloromonas aromatica	7.603	37.292	19.935	nitrate reductase catalytic subunit	comp155_c0_seq1_B		Thauera terpenica	0	49.453	74.061	nitrate reductase catalytic subunit	comp1473_c0_seq2_A
	Dechloromonas aromatica	17.86	10.512	4.683	nitrate reductase catalytic subunit	comp11427_c0_seq1_B		Thauera terpenica	0	31.454	47.106	nitrate reductase catalytic subunit	comp17504_c0_seq1_A
	Thauera terpenica	8.326	36.756	10.916	nitrate reductase catalytic subunit	comp11351_c0_seq1_B		Thauera terpenica	0	42.038	36.724	nitrate reductase catalytic subunit	comp2448_c0_seq1_A
	Thauera terpenica	15.64	23.014	0	nitrate reductase catalytic subunit	comp12544_c0_seq1_B		Azospira oryzae	0	52.362	26.139	nitrate reductase catalytic subunit	comp15752_c0_seq1_A
	Pseudomonas pseudoalcaligenes	0	0	49.477	nitrate reductase cytochrome c-type subunit	comp11879_c0_seq1_B		Azospira oryzae	11.829	11.441	22.847	nitrate reductase catalytic subunit	comp20033_c0_seq1_A
	Burkholderia phymatum STM815	57.867	24.329	21.676	nitrate reductase subunit alpha	comp7076_c0_seq1_B		Dechloromonas aromatica	34.168	22.033	21.998	nitrate reductase catalytic subunit	comp7652_c0_seq1_A
	Thauera phenylacetica	0	0	53.052	nitrate reductase Z subunit alpha	comp11502_c0_seq1_B		Thauera terpenica	65.536	40.037	13.324	nitrate reductase catalytic subunit	comp2448_c0_seq2_A
	Thauera phenylacetica	0	0	38.315	nitrate reductase Z subunit alpha	comp16862_c0_seq1_B		Dechloromonas aromatica	82.271	28.421	11.35	nitrate reductase catalytic subunit	comp5727_c0_seq1_A
	Thauera phenylacetica	0	0	37.932	nitrate reductase Z subunit alpha	comp21703_c0_seq1_B		Thauera terpenica	39.184	21.658	0	nitrate reductase catalytic subunit	comp7419_c0_seq1_A
	Thauera phenylacetica	0	18.783	33.47	nitrate reductase Z subunit alpha	comp12747_c0_seq1_B		Burkholderiales bacterium JOSHI_001	40.451	0	0	nitrate reductase catalytic subunit	comp1237_c0_seq1_A
	Thauera phenylacetica	0	12.252	32.747	nitrate reductase Z subunit alpha	comp16456_c0_seq1_B		Salmonella enterica	22.555	0	0	nitrate reductase catalytic subunit, partial	comp13252_c0_seq1_A
	Thauera phenylacetica	0	0	23.067	nitrate reductase Z subunit beta	comp23544_c0_seq1_B		Salmonella enterica	77.823	18.819	0	nitrate reductase catalytic subunit, partial	comp627_c0_seq1_A
	Dechloromonas aromatica	0	22.457	30.012	periplasmic nitrate reductase subunit NapB	comp11328_c0_seq1_B		Pseudoxanthomonas sp. GW2	0	17.803	79.986	nitrate reductase cytochrome C subunit (NapB)	comp9456_c0_seq1_A
	Dechloromonas aromatica	0	25.418	0	periplasmic nitrate reductase subunit NapB	comp19777_c0_seq1_B		Variovorax paradoxus	0	66.1	0	nitrate reductase subunit alpha	comp17277_c0_seq1_A
	Candidatus Nitrospira defluvii	78.316	49.085	28.521	putative nitrate reductase subunit gamma	comp5116_c0_seq1_B		Thauera phenylacetica	0	0	98.022	nitrate reductase Z subunit alpha	comp8974_c0_seq1_A
	Pseudomonas aeruginosa	47.634	15.576	0	respiratory nitrate reductase 1 alpha chain	comp7887_c0_seq1_B		Thauera phenylacetica	0	0	91.938	nitrate reductase Z subunit alpha	comp10638_c0_seq1_A
	Thioalkalivibrio	0	144.266	10.386	Respiratory nitrate reductase alpha chain	comp6414_c0_seq1_B		Thauera phenylacetica	0	0	70.163	nitrate reductase Z subunit alpha	comp10205_c0_seq1_A
	Thioalkalivibrio sp. ARh3	0	94.068	5.238	Respiratory nitrate reductase alpha chain	comp7649_c0_seq1_B		Thauera phenylacetica	44.457	0	64.401	nitrate reductase Z subunit alpha	comp5872_c0_seq1_A
	Thioalkalivibrio thiocyanodenitrificans	0	96.625	21.522	Respiratory nitrate reductase alpha chain	comp6752_c0_seq1_B		Candidatus Nitrospira defluvii	63.907	0	0	putative nitrate reductase subunit gamma	comp8799_c0_seq1_A
	Micavibrio aeruginosavorus	0	0	37.619	Respiratory nitrate reductase beta chain	comp14106_c0_seq1_B		Candidatus Nitrospira defluvii	55.135	0	0	putative nitrate reductase subunit gamma	comp1408_c0_seq1_A
	Nitrosospira sp. APG3	47.89	17.617	7.848	Copper-containing nitrite reductase	comp7843_c0_seq1_B		Acidovorax	37.613	48.509	48.432	MULTISPECIES: nitrite reductase	comp106_c0_seq1_A
	Shinella zoogloeoides	0	15.867	14.136	copper-containing nitrite reductase NirK	comp23360_c0_seq1_B		Dechloromonas aromatica	0	14.404	86.285	nitrite reductase	comp5089_c0_seq1_A
	Caenispirillum salinarum	60.121	0	0	Cytochrome cd1 nitrite reductase	comp7442_c0_seq1_B		Dechloromonas aromatica	0	27.644	55.201	nitrite reductase	comp9834_c0_seq1_A
	Acidovorax	11.651	0	7.637	MULTISPECIES: nitrite reductase	comp986_c0_seq2_B		Thiobacillus denitrificans	0	0	52.744	nitrite reductase	comp3592_c0_seq9_A
	Acidovorax delafieldii	7.82	17.26	20.504	nitrite reductase	comp12385_c0_seq1_B		Pseudomonas stutzeri	0	39.739	39.676	nitrite reductase	comp6149_c0_seq1_A
	Acidovorax sp. MR-S7	0	11.303	20.141	nitrite reductase	comp24142_c0_seq1_B		Thauera sp. MZ1T	17.255	33.381	38.882	nitrite reductase	comp966_c0_seq2_A
	Burkholderiales bacterium JOSHI_001	11.911	70.107	132.731	nitrite reductase	comp5277_c0_seq4_B		Bradyrhizobium sp. ORS 285	0	37.089	37.031	nitrite reductase	comp14872_c0_seq1_A
	Burkholderiales bacterium JOSHI_001	20.424	41.323	46.858	nitrite reductase	comp4989_c0_seq1_B		Pseudomonas aeruginosa	8.849	42.796	17.091	nitrite reductase	comp3592_c0_seq2_A
	Burkholderiales bacterium JOSHI_001	16.455	0	10.786	nitrite reductase	comp20241_c0_seq1_B		Leptothrix cholodnii	28.809	0	15.899	nitrite reductase	comp3592_c0_seq5_A
	Burkholderiales bacterium JOSHI_001	30.456	22.408	0	nitrite reductase	comp11082_c0_seq1_B		Hahella chejuensis	8.158	31.566	15.758	nitrite reductase	comp1238_c0_seq1_A
	Candidatus Accumulibacter phosphatis	0	38.852	77.884	nitrite reductase	comp419_c0_seq1_B		Pseudomonas chloritidismutans	7.988	123.632	15.429	nitrite reductase	comp5494_c0_seq1_A
	Candidatus Accumulibacter phosphatis	0	30.716	54.732	nitrite reductase	comp598_c0_seq1_B		Acidovorax delafieldii	19.53	45.339	15.089	nitrite reductase	comp9744_c0_seq1_A
	Candidatus Accumulibacter phosphatis	0	17.03	37.932	nitrite reductase	comp18465_c0_seq1_B		Ruegeria lacuscaerulensis	0	129.274	12.292	nitrite reductase	comp6440_c0_seq1_A
	Candidatus Accumulibacter phosphatis	0	17.202	30.652	nitrite reductase	comp986_c0_seq1_B		Acidovorax sp. MR-S7	16.702	48.465	8.065	nitrite reductase	comp14148_c0_seq1_A
	Candidatus Nitrospira defluvii	18.921	13.921	12.403	nitrite reductase	comp13287_c0_seq1_B		Methyloversatilis sp. NVD	16.793	32.487	0	nitrite reductase	comp20580_c0_seq1_A
	Dechloromonas aromatica	8.594	50.585	75.114	nitrite reductase	comp6639_c0_seq1_B		Flavobacterium saliperosum	56.947	0	0	nitrite reductase	comp7900_c0_seq1_A
	Dechloromonas aromatica	0	65.876	52.171	nitrite reductase	comp2363_c0_seq2_B		Candidatus Accumulibacter phosphatis	26.394	76.59	0	nitrite reductase	comp691_c0_seq1_A
	Dechloromonas aromatica	0	22.408	49.911	nitrite reductase	comp3924_c0_seq1_B		Pseudomonas chloritidismutans	22.228	0	0	nitrite reductase	comp10749_c0_seq1_A
	Dechloromonas aromatica	0	0	40.282	nitrite reductase	comp15119_c0_seq1_B		Dechloromonas aromatica	53.297	0	0	nitrite reductase	comp9217_c0_seq1_A
	Dechloromonas aromatica	3.282	77.264	34.419	nitrite reductase	comp2794_c0_seq1_B		Leptothrix cholodnii	8.617	0	0	nitrite reductase	comp3592_c0_seq4_A
	Dechloromonas aromatica	0	37.567	0	nitrite reductase	comp22768_c0_seq1_B		Dechloromonas aromatica	0	94.03	0	nitrite reductase	comp7327_c0_seq1_A
	Dictyostelium fasciculatum	26.303	0	0	nitrite reductase	comp17696_c0_seq1_B		Rhodobacter sp. SW2	24.475	47.348	0	nitrite reductase	comp7173_c0_seq1_A
	Hahella chejuensis	16.909	16.588	29.558	nitrite reductase	comp4989_c0_seq4_B		Nitrosomonas sp. Is79A3	36.518	17.662	0	nitrite reductase	comp9570_c0_seq1_A
	Hahella chejuensis	20.424	24.043	10.71	nitrite reductase	comp9450_c0_seq1_B		Nitrosomonas sp. Is79A3	44.964	0	0	nitrite reductase	comp11248_c0_seq1_A
	Ideonella sp. B508-1	33.546	12.341	0	nitrite reductase	comp19083_c0_seq1_B		Alicycliphilus denitrificans	0	41.211	0	nitrite reductase	comp19006_c0_seq1_A
	Kangiella koreensis	9.308	0	12.203	nitrite reductase	comp22821_c0_seq1_B		Candidatus Nitrospira defluvii	32.866	0	0	nitrite reductase	comp19707_c0_seq1_A
	Leptothrix cholodnii	16.24	100.365	40.452	nitrite reductase	comp5277_c0_seq1_B		Pseudomonas pelagia	18.115	8.761	0	nitrite reductase	comp3592_c0_seq3_A
	Leptothrix cholodnii	24.359	40.624	21.29	nitrite reductase	comp5277_c0_seq2_B		Dechloromonas aromatica	25.328	106.164	0	nitrite reductase	comp1458_c0_seq1_A
	Leptothrix cholodnii	0	37.022	10.995	nitrite reductase	comp959_c0_seq1_B		Paracoccus sp. N5	0	79.834	0	nitrite reductase	comp18926_c0_seq1_A
	Methyloversatilis sp. NVD	0	18.646	16.613	nitrite reductase	comp22042_c0_seq1_B		Pseudomonas aeruginosa	27.608	17.803	0	nitrite reductase	comp11218_c0_seq1_A
	Nitrosomonas sp. AL212	23.663	60.144	22.562	nitrite reductase	comp7192_c0_seq1_B		Leptothrix cholodnii	60.279	0	0	nitrite reductase	comp3592_c0_seq8_A
	Nitrosomonas sp. Is79A3	0	29.834	36.548	nitrite reductase	comp8133_c0_seq1_B		Rubrivivax gelatinosus	24.738	23.929	0	nitrite reductase	comp9210_c0_seq1_A
	Nitrosospira multiformis	15.927	0	20.88	nitrite reductase	comp16715_c0_seq1_B		Pseudomonas aeruginosa	21.704	0	0	nitrite reductase	comp3592_c0_seq6_A
	Paracoccus sp. N5	11.73	17.26	15.378	nitrite reductase	comp12574_c0_seq1_B		Burkholderiales bacterium JOSHI_001	38.63	16.607	0	nitrite reductase	comp3592_c0_seq1_A
	Persephonella marina	0	73.587	9.366	nitrite reductase	comp7055_c0_seq1_B		Polymorphum gilvum	0	64.193	0	nitrite reductase	comp18607_c0_seq1_A
	planctomycete KSU-1	0	0	42.741	nitrite reductase	comp14692_c0_seq1_B		Nitrosomonas sp. Is79A3	17.169	33.214	0	nitrite reductase	comp16826_c0_seq1_A
	Polaromonas sp. JS666	34.039	0	0	nitrite reductase	comp2226_c0_seq1_B		Alicycliphilus denitrificans	9.058	0	0	nitrite reductase	comp1238_c0_seq2_A
	Polymorphum gilvum	0	13.588	60.53	nitrite reductase	comp2363_c0_seq1_B		Dechloromonas aromatica	39.53	30.589	0	nitrite reductase	comp5995_c0_seq1_A
	Polymorphum gilvum	0	32.75	21.884	nitrite reductase	comp21841_c0_seq1_B		Dechloromonas aromatica	0	87.269	0	nitrite reductase	comp6436_c0_seq1_A
	Polymorphum gilvum	0	63.863	0	nitrite reductase	comp11781_c0_seq1_B		Candidatus Accumulibacter phosphatis	20.36	39.387	0	nitrite reductase	comp20756_c0_seq1_A
	Pseudomonas aeruginosa	24.8	18.247	16.257	nitrite reductase	comp9368_c0_seq1_B		Rubrivivax gelatinosus	41.453	0	0	nitrite reductase	comp3592_c0_seq7_A
	Pseudomonas chloritidismutans	29.495	68.203	11.048	nitrite reductase	comp3924_c0_seq2_B		Dechloromonas aromatica	16.551	64.039	0	nitrite reductase	comp6410_c0_seq1_A
	Pseudomonas stutzeri	8.468	12.461	0	nitrite reductase	comp23989_c0_seq1_B		Aromatoleum aromaticum	107.843	0	0	nitrite reductase	comp626_c0_seq1_A
	Pseudomonas stutzeri	0	21.199	0	nitrite reductase	comp653_c0_seq1_B		Polaromonas sp. CF318	40.362	0	0	nitrite reductase	comp12447_c0_seq1_A
	Pseudoxanthomonas suwonensis	38.721	0	0	nitrite reductase	comp16766_c0_seq1_B		Pseudomonas stutzeri	89.927	0	0	nitrite reductase	comp106_c0_seq2_A
	Rhodoferax ferrireducens	37.068	0	0	nitrite reductase	comp8667_c0_seq1_B		Thauera phenylacetica	14.202	82.421	13.715	nitrite reductase (NO-forming)	comp6814_c0_seq1_A
	Rhodovulum sp. PH10	12.312	18.117	0	nitrite reductase	comp22783_c0_seq1_B		Thauera aminoaromatica	19.833	76.737	12.769	nitrite reductase (NO-forming)	comp5089_c1_seq1_A
	Rubrivivax benzoatilyticus	0	20.036	35.701	nitrite reductase	comp10117_c0_seq1_B		Thauera aminoaromatica	0	82.421	0	nitrite reductase (NO-forming)	comp7241_c0_seq1_A
	Rubrivivax benzoatilyticus	8.407	12.371	11.021	nitrite reductase	comp21460_c0_seq1_B
	Rubrivivax gelatinosus	0	61.407	0	nitrite reductase	comp5277_c0_seq3_B
	Ruegeria conchae	0	31.344	46.543	nitrite reductase	comp8233_c0_seq1_B
	Ruegeria lacuscaerulensis	0	18.969	22.534	nitrite reductase	comp17246_c0_seq1_B
	Ruegeria lacuscaerulensis	0	44.234	19.705	nitrite reductase	comp15947_c0_seq1_B
	Sideroxydans lithotrophicus	0	0	39.41	nitrite reductase	comp23318_c0_seq1_B
	Pseudomonas chloritidismutans	15.975	62.688	0	nitrite reductase (NO-forming)	comp9231_c0_seq1_B
	Thauera aminoaromatica	42.342	56.075	22.204	nitrite reductase (NO-forming)	comp1631_c0_seq1_B
	Thauera phenylacetica	0	36.668	21.779	nitrite reductase (NO-forming)	comp7981_c0_seq1_B
	Thauera sp. 28	32.858	32.234	14.359	nitrite reductase (NO-forming)	comp7853_c0_seq1_B
	Ruegeria lacuscaerulensis	0	0	42.942	nitrite reductase protein N	comp21675_c0_seq1_B
	Halovivax ruber	24.889	0	0	nitrite reductase, copper-containing	comp22158_c0_seq1_B
	Acidovorax delafieldii	27.556	27.032	0	nitric oxide reductase	comp8649_c0_seq1_B		Thauera sp. MZ1T	0	54.947	27.43	nitric oxide reductase	comp7487_c0_seq1_A
	Acidovorax delafieldii	27.125	9.979	0	nitric oxide reductase	comp19468_c0_seq1_B		Dechloromonas aromatica	39.764	21.979	21.944	nitric oxide reductase	comp7587_c0_seq1_A
	Azoarcus sp. BH72	6.835	0	35.842	nitric oxide reductase	comp13327_c0_seq1_B		Neisseria meningitidis	0	76.737	19.154	nitric oxide reductase	comp10267_c0_seq1_A
	Azoarcus sp. BH72	16.301	65.962	21.37	nitric oxide reductase	comp4441_c0_seq4_B		Rhodobacter sp. SW2	0	45.532	11.365	nitric oxide reductase	comp17351_c0_seq1_A
	beta proteobacterium L13	13.888	0	18.208	nitric oxide reductase	comp8963_c0_seq1_B		Pseudoxanthomonas sp. GW2	57.088	33.132	11.026	nitric oxide reductase	comp530_c0_seq1_A
	Candidatus Nitrospira defluvii	11.651	34.289	30.55	nitric oxide reductase	comp8752_c0_seq1_B		Azospira oryzae	21.501	41.596	0	nitric oxide reductase	comp13992_c0_seq1_A
	Dechloromonas aromatica	10.602	31.2	83.393	nitric oxide reductase	comp7144_c0_seq1_B		Leptothrix cholodnii	29.878	14.45	0	nitric oxide reductase	comp16837_c0_seq1_A
	Dechloromonas aromatica	24.111	38.436	57.952	nitric oxide reductase	comp4441_c0_seq1_B		Leptothrix cholodnii	36.712	0	0	nitric oxide reductase	comp20060_c0_seq1_A
	Flavobacterium antarcticum	6.972	41.037	0	nitric oxide reductase	comp12749_c0_seq1_B		Pseudomonas stutzeri	42.803	20.701	0	nitric oxide reductase	comp9335_c0_seq1_A
	Fodinicurvata sediminis	0	0	45.068	nitric oxide reductase	comp9439_c0_seq1_B		Pseudoxanthomonas sp. GW2	25.007	24.189	0	nitric oxide reductase	comp15651_c0_seq1_A
	Labrenzia aggregata	0	44.234	0	nitric oxide reductase	comp4441_c0_seq2_B		Pseudoxanthomonas sp. GW2	44.673	0	0	nitric oxide reductase	comp12077_c0_seq1_A
	Lautropia mirabilis	0	42.933	0	nitric oxide reductase	comp19159_c0_seq1_B		Blastopirellula marina	72.423	65.383	0	nitric oxide reductase FlRd-NAD(+) reductase	comp6345_c0_seq1_A
	Methylotenera mobilis	26.204	0	0	nitric oxide reductase	comp23407_c0_seq1_B		Pseudoxanthomonas suwonensis	33.958	0	32.795	nitric-oxide reductase	comp9955_c0_seq1_A
	Polymorphum gilvum	0	14.895	53.083	nitric oxide reductase	comp12388_c0_seq1_B		Pseudoxanthomonas suwonensis	56.906	188.724	0	nitric-oxide reductase	comp5245_c0_seq1_A
	Rhodobacter sp. SW2	0	30.777	27.421	nitric oxide reductase	comp11313_c0_seq1_B		Thauera sp. 63	18.479	17.874	0	nitric-oxide reductase subunit B	comp20836_c0_seq1_A
	Sulfuricella denitrificans	0	77.747	0	nitric oxide reductase	comp11758_c0_seq1_B
	Flavobacterium enshiense	0	45.414	0	nitric oxide reductase activation protein	comp15243_c0_seq1_B
	Blastopirellula marina	50.715	11.481	109.961	nitric oxide reductase FlRd-NAD(+) reductase	comp426_c0_seq1_B
	Cesiribacter andamanensis	24.624	0	0	Nitric oxide reductase subunit B	comp20873_c0_seq1_B
	Chryseobacterium taeanense	10.272	15.116	13.467	nitric oxide synthase	comp11586_c0_seq1_B
	Pseudoxanthomonas suwonensis	15.782	0	20.69	nitric-oxide reductase	comp13391_c0_seq1_B
	Pseudoxanthomonas suwonensis	33.546	0	0	nitric-oxide reductase	comp18201_c0_seq1_B
	Thauera phenylacetica	11.77	8.659	0	nitric-oxide reductase subunit B	comp4441_c0_seq3_B
	Thauera sp. 63	14.65	53.893	9.603	nitric-oxide reductase subunit B	comp7941_c0_seq1_B
	Thauera sp. 63	16.377	0	0	nitric-oxide reductase subunit B	comp21945_c0_seq1_B
	Thauera sp. 63	40.3	63.863	0	nitric-oxide reductase subunit C	comp7585_c0_seq1_B
	Thauera	32.348	87.267	24.738	MULTISPECIES: nitrous-oxide reductase	comp5036_c0_seq3_B		Thauera	52.62	56.553	5.646	MULTISPECIES: nitrous-oxide reductase	comp7469_c0_seq1_A
	Thauera	56.959	14.576	22.727	MULTISPECIES: nitrous-oxide reductase	comp230_c0_seq1_B		Thauera	89.457	17.75	0	MULTISPECIES: nitrous-oxide reductase	comp2498_c0_seq2_A
	Thauera	53.355	86.172	6.824	MULTISPECIES: nitrous-oxide reductase	comp5036_c0_seq2_B		Acidovorax	14.607	0	28.214	MULTISPECIES: NosL	comp19652_c0_seq1_A
	Flavobacterium sp. F52	0	57.191	33.969	nitrous-oxide metabolic protein NosY	comp7565_c0_seq1_B		Segetibacter koreensis	44.673	0	0	nitrous-oxide metabolic protein NosY	comp13072_c0_seq1_A
	Azoarcus toluclasticus	25.039	0	21.884	nitrous-oxide reductase	comp4044_c0_seq2_B		Niastella koreensis	31.806	0	0	nitrous-oxide metabolic protein NosY	comp18129_c0_seq1_A
	Azoarcus toluclasticus	26.708	39.3	21.009	nitrous-oxide reductase	comp4044_c0_seq1_B		Thauera phenylacetica	6.151	11.9	130.696	Nitrous-oxide reductase	comp2219_c0_seq1_A
	Belliella baltica	14.467	21.288	0	nitrous-oxide reductase	comp15782_c0_seq1_B		Thauera phenylacetica	0	0	109.45	Nitrous-oxide reductase	comp166_c0_seq2_A
	Dyadobacter fermentans	12.14	17.864	15.916	nitrous-oxide reductase	comp11795_c0_seq1_B		Thauera terpenica	0	26.258	104.865	nitrous-oxide reductase	comp5799_c0_seq1_A
	Flavobacteriaceae bacterium 3519-10	0	22.741	13.507	nitrous-oxide reductase	comp19949_c0_seq1_B		Thauera phenylacetica	10.046	68.024	97.023	Nitrous-oxide reductase	comp5762_c0_seq1_A
	Flavobacterium enshiense	0	19.064	16.985	nitrous-oxide reductase	comp17221_c0_seq1_B		Thauera phenylacetica	5.135	0	89.27	Nitrous-oxide reductase	comp9478_c0_seq1_A
	Flavobacterium enshiense	15.096	22.213	0	nitrous-oxide reductase	comp13136_c0_seq1_B		Alicycliphilus denitrificans	0	43.422	86.706	nitrous-oxide reductase	comp2498_c0_seq1_A
	Flavobacterium limnosediminis	0	0	38.091	nitrous-oxide reductase	comp16377_c0_seq1_B		Oceaniovalibus guishaninsula	0	0	85.455	nitrous-oxide reductase	comp15002_c0_seq1_A
	Flavobacterium saliperosum	0	23.986	21.37	nitrous-oxide reductase	comp11144_c0_seq1_B		Oceaniovalibus guishaninsula	0	0	61.292	nitrous-oxide reductase	comp19148_c0_seq1_A
	Flavobacterium saliperosum	51.628	0	0	nitrous-oxide reductase	comp9137_c0_seq1_B		Thauera phenylacetica	0	22.088	44.106	Nitrous-oxide reductase	comp166_c0_seq1_A
	Gemmatimonas aurantiaca	13.354	19.65	0	nitrous-oxide reductase	comp23282_c0_seq1_B		Rhodobacter sp. CACIA14H1	0	41.211	41.145	nitrous-oxide reductase	comp14352_c0_seq1_A
	Hydrogenobacter thermophilus	0	50.836	0	nitrous-oxide reductase	comp19806_c0_seq1_B		Thauera terpenica	23.841	0	23.024	nitrous-oxide reductase	comp13227_c0_seq1_A
	Lewinella cohaerens	4.892	117.588	64.141	nitrous-oxide reductase	comp6237_c0_seq1_B		Flexithrix dorotheae	0	80.922	0	nitrous-oxide reductase	comp11906_c0_seq1_A
	Lewinella cohaerens	16.773	12.341	0	nitrous-oxide reductase	comp22103_c0_seq1_B		Flavobacterium enshiense	40.719	0	0	nitrous-oxide reductase	comp11936_c0_seq1_A
	Niastella koreensis	20.484	0	13.427	nitrous-oxide reductase	comp12698_c0_seq1_B		Niastella koreensis	69.982	0	0	nitrous-oxide reductase	comp6906_c0_seq1_A
	Opitutus terrae	0	137.258	13.588	nitrous-oxide reductase	comp6899_c0_seq1_B		Capnocytophaga cynodegmi	0	79.834	0	nitrous-oxide reductase	comp12994_c0_seq1_A
	Opitutus terrae	0	33.668	7.499	nitrous-oxide reductase	comp16502_c0_seq1_B		Haliscomenobacter hydrossis	31.301	0	0	nitrous-oxide reductase	comp19641_c0_seq1_A
	Opitutus terrae	0	123.11	0	nitrous-oxide reductase	comp7074_c0_seq1_B		Flavobacterium limnosediminis	39.327	0	0	nitrous-oxide reductase	comp13525_c0_seq1_A
	Paracoccus denitrificans	0	32.75	0	nitrous-oxide reductase	comp23514_c0_seq1_B		Ralstonia eutropha H16	52.118	0	0	nitrous-oxide reductase	comp20236_c0_seq1_A
	Pedobacter saltans	26.008	28.703	8.524	nitrous-oxide reductase	comp8514_c0_seq1_B		Flavobacterium enshiense	13.376	38.815	0	nitrous-oxide reductase	comp11172_c0_seq1_A
	Pseudogulbenkiania ferrooxidans	43.265	15.916	0	nitrous-oxide reductase	comp7634_c0_seq1_B		Flavobacterium saliperosum	40.186	0	0	nitrous-oxide reductase	comp14192_c0_seq1_A
	Rhodobacter sp. CACIA14H1	13.723	0	17.992	nitrous-oxide reductase	comp23859_c0_seq1_B		Gemmatimonas aurantiaca	0	116.106	0	nitrous-oxide reductase	comp7757_c0_seq1_A
	Segetibacter koreensis	30.191	22.213	0	nitrous-oxide reductase	comp10444_c0_seq1_B		Paracoccus denitrificans	27.719	53.623	0	nitrous-oxide reductase	comp6735_c0_seq1_A
	Solitalea canadensis	32.755	0	0	nitrous-oxide reductase	comp14452_c0_seq1_B		Ralstonia eutropha H16	31.66	40.832	0	nitrous-oxide reductase	comp10689_c0_seq1_A
	Thauera sp. 28	0	24.445	0	nitrous-oxide reductase	comp1158_c0_seq1_B		Rhodoferax ferrireducens	27.389	0	0	nitrous-oxide reductase	comp10156_c0_seq1_A
	Thauera terpenica	43.317	39.225	52.421	nitrous-oxide reductase	comp5036_c0_seq1_B		Opitutus terrae	15.136	29.281	0	nitrous-oxide reductase	comp20049_c0_seq1_A
	Thauera terpenica	19.397	28.542	12.715	nitrous-oxide reductase	comp12587_c0_seq1_B		Thermomicrobium roseum DSM 5159	33.44	0	0	nitrous-oxide reductase (N(2)OR) (N2Oreductase)	comp18560_c0_seq1_A

## Sheet: Figure4cd
	Day	Reactor 1				Reactor 2
		Ammonium (mg l‒1)	Variation (mg l‒1)	Nitrate (mg l‒1)	Variation (mg l‒1)	Ammonium (mg l‒1)	Variation (mg l‒1)	Nitrate (mg l‒1)	Variation (mg l‒1)
	0
	1	10.42	0.633426	138.93	10.9966	10.2383	0.198844	128.248	17.5189
	2
	3
	4
	5	12.3051	0.119282	295.226	46.1883	13.0115	1.19512	292.404	39.0056
	6
	7
	8
	9	15.3069	1.25351	436.585	64.1609	14.2895	1.53956	456.391	50.6763
	10
	11
	12	19.1236	2.84899	599.22	131.375	13.5456	2.43795	551.437	42.5209
	13
	14
	15
	16	14.59	2.72841	524.24	74.2798	17.9562	0.734357	468.543	62.542
	17
	18
	19
	20	9.95941	2.74724	262.555	38.4027	12.395	1.2985	211.501	18.2203
	21
	22
	23	17.369	3.13281	163.071	9.04711	37.7088	2.60861	58.894	3.95666
	24
	25
	26	29.914	2.07047	43.2655	3.86506	143.304	0.523364	0	0
	27
	28
	29	55.1541	4.78056	0	0	191.7	6.47053	0	0
	30
	31
	32
	33	62.6138	0.0284308	0	0	251.633	1.63453	0	0
	34
	35
	36
	37	9.30083	1.52399	163.185	13.94	311.557	10.336	0	0
