# Supplementary material for: Transcriptome analysis of activated sludge microbiomes reveals an unexpected role of minority nitrifiers in carbon metabolism
Source: Commun Biol. 2019 May 13;2:179. doi: 10.1038/s42003-019-0418-2 (PMC6513846; doi:10.1038/s42003-019-0418-2)
Supplement: Supplementary file 7 — Supplementary Data 4 [file 42003_2019_418_MOESM7_ESM.xlsx]

## Sheet: Suppl_Table2
	Reactor 1						Reactor 2
	No.	Function		Expressed homologues			No.	Function		Expressed homologues
				Day 20	Day 37					Day 20	Day 37
	1		not identified	124	303		1		not identified	40	137
	2		hypothetical protein	56	118		2		hypothetical protein	23	63
	3		membrane protein	13	36		3		membrane protein	15	48
	4		porin	13	35		4		peptidase	10	28
	5		peptidase	15	28		5		porin	5	22
	6		putative uncharacterized protein	12	26		6		TonB-dependent receptor	7	19
	7		protein of unknown function	11	20		7		putative uncharacterized protein	4	17
	8		cytochrome C	11	19		8		F0F1 ATP synthase	7	10
	9		transcriptional regulator	4	17		9		nitrate reductase	4	9
	10		nitrite reductase	4	15		10		Putative secreted protein	3	9
	11		uncharacterized protein	7	12		11		molecular chaperone DnaK	6	8
	12		nitrate reductase	3	11		12		Protein of unknown function precursor	2	8
	13		acetyl-CoA synthetase	3	9		13		uncharacterized protein	4	8
	14		acyl-CoA dehydrogenase	4	9		14		alpha/beta hydrolase	3	7
	15		ABC transporter substrate-binding protein	3	8		15		cytochrome C biogenesis protein	0	7
	16		formate dehydrogenase	4	8		16		isocitrate lyase	3	7
	17		RNA-binding protein	4	8		17		protein of unknown function	1	7
	18		TonB-denpendent receptor	2	8		18		30S ribosomal protein S7	3	6
	19		transposase	2	8		19		50S ribosomal protein L2	2	6
	20		cytochrome c oxidase	1	7		20		biopolymer transport ExbD protein	4	6
	21		gliding motility protein	2	7		21		fimbrial protein	1	6
	22		TonB-dependent receptor	4	7		22		lipoprotein	2	6
	23		alkyl hydroperoxide reductase	3	6		23		MULTISPECIES: cold-shock protein	4	6
	24		ammonia monooxygenase	4	6		24		TetR family transcriptional regulator	1	6
	25		C4-dicarboxylate ABC transporter	1	6		25		transposase	1	6
	26		DNA-directed RNA polymerase subunit beta'	2	6		26		50S ribosomal protein L13	4	5
	27		elongation factor G	1	6		27		ABC transporter substrate-binding protein	1	5
	28		molecular chaperone DnaK	3	6		28		acyl-CoA dehydrogenase	1	5
	29		phasin family protein	2	6		29		catalase/peroxidase	2	5
	30		predicted protein	3	6		30		conserved hypothetical protein	3	5
	31		TonB-dependent receptor plug	0	6		31		cytochrome C	2	5
	32		unnamed protein product	4	6		32		cytochrome oxidase	3	5
	33		ATP-dependent Clp protease ATP-binding protein	0	5		33		DNA-binding protein	0	5
	34		ATP-dependent metalloprotease	1	5		34		elongation factor G	0	5
	35		DNA-binding protein	4	5		35		fructose-bisphosphate aldolase	1	5
	36		electron transfer flavoprotein subunit beta	1	5		36		Nitrous-oxide reductase	2	5
	37		F0F1 ATP synthase	0	5		37		phasin	2	5
	38		flagellin	2	5		38		thioredoxin	1	5
	39		hydroxylamine oxidoreductase	4	5		39		transcriptional regulator	1	5
	40		OmpA/MotB domain-containing protein	4	5
	41		oxidoreductase	1	5
	42		replicase	2	5
	aGray letters: genes of unknown function and those related to transcription, translation, or cell structure.
	bNumbers of expressed gene homologues whose relative expression levels increased with time were calculated.
