# Supplementary material for: Transcriptome analysis of activated sludge microbiomes reveals an unexpected role of minority nitrifiers in carbon metabolism
Source: Commun Biol. 2019 May 13;2:179. doi: 10.1038/s42003-019-0418-2 (PMC6513846; doi:10.1038/s42003-019-0418-2)
Supplement: Supplementary file 8 — Supplementary Data 5 [file 42003_2019_418_MOESM8_ESM.xlsx]

## Sheet: Suppl_Table3
	Taxona	Relative expression level (TPM)			Nitrate reductionb
		Day 20	Day 29	Day 37
	Reactor 1
	Aromatic hydrocarbon degradation protein
	Pedobacter heparinus	0	36.9	16.4	+
	Thauera aminoaromatica	0	0	30.1	+
	Thauera aminoaromatica	9.9	14.6	25.9	+
	Thauera sp. MZ1T	0	17.9	31.8	+
	Thauera sp. MZ1T	13.7	20.1	0	+
	Thauera sp. MZ1T	26.5	58.5	0	+
	Thauera sp. MZ1T	48.8	26.1	0	+
	Thioalkalivibrio sulfidophilus	0	0	44.8	+
	Cycloclasticus zancles	0	0	38.1	+
	Cycloclasticus sp. P1	0	0	63.7	+
	Burkholderia sp. Ch1-1	0	31.5	33.6	+
	Hydrocarboniphaga effusa	0	0	48.1	+
	Variovorax paradoxus	0	43.9	0	+
	Novosphingobium aromaticivorans DSM 12444	0	0	32.4	+
	Synechococcus sp. PCC 7502	0	22.3	19.9	‒
	Naphthalene 1,2-dioxygenase
	Burkholderia sp. Ch1-1	0	0	28.4	+
	Delftia sp. Cs1-4	0	24.8	44.2	+
	Hydrocarboniphaga effusa	0	12.2	32.6	+
	Nevskia ramosa	0	0	45.8	+
	Novosphingobium sp. PP1Y	0	0	26.9	+
	Phenol 2-monooxygenase
	Aurantimonas manganoxydans	227	2240.1	945.4	+
	Thauera linaloolentis	10.9	16	14.2	+
	Plesiocystis pacifica	22.2	16.3	21.8	+
	Thauera	0	17.4	61.9	+
	Alicycliphilus denitrificans	32.6	0	0	+
	Thauera linaloolentis	0	17.7	23.7	+
	Thauera phenylacetica	0	0	35.8	+
	Thauera	0	38	0	+
	Xylene monooxygenase
	Cycloclasticus pugetii	0	0	34.2	+
	Benzoate dioxygenase
	Pseudomonas sp. CFT9 (1,2-dioxygenase)	10.6	0	41.6	+
	Pseudomonas sp. CFT9 (1,2-dioxygenase)	8.7	0	11.4	+
	Nocardioidaceae bacterium Broad-1 (1,3-dioxygenase)	0	23.2	51.7	+
	Herbaspirillum frisingense (1,4-dioxygenase)	16.5	0	0	+
	Novosphingobium sp. PP1Y (1,2-dioxygenase)	0	32.2	47.8	+
	Benzoyl-CoA reductase
	Thauera phenylacetica	0	22.5	70.2	+
	Thauera phenylacetica	13.9	0	18.3	+
	Catechol 2,3 dioxygenase
	Cupriavidus basilensis	0	34.4	15.3	+
	Hydrocarboniphaga effusa	0	23.9	21.3	+
	Pseudoxanthomonas spadix	0	0	38.6	‒
	Pseudoxanthomonas spadix	0	0	37.9	‒
	Thauera aminoaromatica	0	0	56.7	+
	Thauera phenylacetica	0	0	46.4	+
	Thauera phenylacetica	0	36.2	0	+
	3-methylcatechol 2,3-dioxygenase
	Pseudomonas putida	0	0	42.7	+
	Toluene tolerance protein
	Rhodobacter sp. CACIA14H1	15.5	22.8	20.3	‒
	Rhodobacter sp. CACIA14H1	21.6	15.9	0	‒
	Rhodobacter sp. SW2	0	11.7	31.2	+
	Rhodospirillum centenum	0	0	37	‒
	2-nitropropane dioxygenase
	Acidovorax sp. NO-1	11.9	17.6	15.6	+
	Candidatus Accumulibacter phosphatis	0	0	25	+
	Candidatus Accumulibacter phosphatis	51.6	38	0	+
	Comamonas testosteroni	20	7.4	13.1	+
	Comamonas testosteroni	11.8	17.4	7.7	+
	Dechloromonas aromatica	0	0	53.4	+
	Dechloromonas aromatica	0	19.8	35.3	+
	Sutterella sp. CAG:351 (3-nitropropane dioxygenase )	22.1	0	0	‒
	Lentisphaera araneosa	0	57.8	0	+
	Dioxygenase
	Aromatoleum aromaticum	0	0	36.6	+
	Dechloromonas aromatica	30.6	0	0	+
	Pusillimonas sp. T7-7	14.7	21.6	0	+
	Segniliparus rugosus	16.7	8.2	7.3	+
	Candidatus Nitrospira defluvii	0	26.8	11.9	+
	Pandoraea	29.8	0	0	+
	Pandoraea	18.7	13.7	0	+
	Monooxygenase
	Clostridium celatum	0	0	35.3	‒
	Dechloromonas aromatica	15	22	0	+
	Microcoleus vaginatus	0	12.9	34.5	+
	Rhizobium leguminosarum bv. trifolii WSM1325	12.6	18.5	49.5	+
	Talaromyces stipitatus ATCC 10500	0	0	44.8	‒
	Thauera	18.9	0	33.1	+
	Reactor 2
	Aromatic hydrocarbon degradation protein
	Thauera sp. 27	22.9	44.3	0	+
	Paracoccus sp. TRP	19.2	18.5	0	+
	Azoarcus toluclasticus	0	81.7	0	+
	Naphthalene 1,2-dioxygenase
	–	–	–	–
	Phenol 2-monooxygenase
	Aurantimonas manganoxydans	444.7	411.4	0	+
	Thauera sp. MZ1T	52.7	34	17	+
	Thauera terpenica	34.5	66.7	0	+
	Thauera linaloolentis	33	42.6	0	+
	Thauera	24.6	0	15.8	+
	Azoarcus sp. BH72	0	86	0	+
	Thauera phenylacetica	39	0	0	+
	Magnetospirillum gryphiswaldense	11.1	43	0	+
	Xylene monooxygenase
	–	–	–	–
	Benzoate dioxygenase
	Pseudomonas sp. CFT9	0	76.1	0	+
	Benzoyl-CoA reductase
	–	–	–	–
	Catechol 2,3 dioxygenase
	Thauera aminoaromatica	16.3	31.5	15.7	+
	3-methylcatechol 2,3-dioxygenase
	–	–	–	–
	Toluene tolerance protein
	Rhodobacter sp. SW2	0	93	0	+
	2-nitropropane dioxygenase
	Dechloromonas aromatica	30.9	0	0	+
	Candidatus Accumulibacter phosphatis	30	19.4	0	+
	Thauera	0	75.8	0	+
	Thauera sp. 63	15.3	29.6	0	+
	Dioxygenase
	Roseovarius nubinhibens	49.7	0	0	‒
	Pandoraea	36.2	0	0	+
	Monooxygenase
	Thauera phenylacetica	0	43.9	43.8	+
	Promicromonospora sukumoe	36.4	0	0	+
	Stomatobaculum longum	14.3	0	0	‒
	Pseudomonas fluorescens	0	64.3	0	+
	aPredicted host of genes encoding aromatic hydrocarbon degradation enzymes and oxygenases of unknown specificity.
	bCapability of nitrate reduction was presumed by confirming presence of nitrate reductase and nitrite reductase genes using GenBank.
