# Supplementary material for: Transcriptome analysis of activated sludge microbiomes reveals an unexpected role of minority nitrifiers in carbon metabolism
Source: Commun Biol. 2019 May 13;2:179. doi: 10.1038/s42003-019-0418-2 (PMC6513846; doi:10.1038/s42003-019-0418-2)
Supplement: Supplementary file 9 — Supplementary Data 6 [file 42003_2019_418_MOESM9_ESM.xlsx]

## Sheet: Suppl_Table4
	Taxona	Relative expression				Assigned function	Nitrate reductionb
		level (TPM)
		Day 20	Day 29	Day 37
	Reactor 1
	Streptomyces sp. R1-NS-10	26.5	0	0		pyruvate formate-lyase	+
	Pedobacter sp. BAL39	38.6	37.8	0		pyruvate formate-lyase	+
	gamma proteobacterium IMCC3088	31.4	9.3	8.2		pyruvate formate-lyase	‒
	Pseudomonas nitroreducens	59.3	30.8	27.4		pyruvate formate-lyase	+
	Pseudomonas nitroreducens	13.4	0	17.5		pyruvate formate-lyase	+
	Pseudomonas nitroreducens	27.6	30.4	9		pyruvate formate-lyase	+
	Pseudomonas nitroreducens	29.3	14.4	6.4		pyruvate formate-lyase	+
	Pseudomonas nitroreducens	45.4	10	0		pyruvate formate-lyase	+
	Pseudomonas nitroreducens	15	22.1	0		pyruvate formate-lyase	+
	Pseudomonas nitroreducens	11.5	33.7	0		pyruvate formate-lyase	+
	Coprobacillus	0	0	36.6		pyruvate formate-lyase	‒
	Acinetobacter sp. P8-3-8	33.5	0	0		radical SAM protein	+
	Clostridium sp. KLE 1755	0	48.7	0		radical SAM protein	‒
	Firmicutes bacterium CAG:475	0	23.8	31.8		radical SAM protein	‒
	Fulvivirga imtechensis	0	17.9	15.9		radical SAM protein	+
	Rhizobium sp. CF142	0	52.8	11.8		radical SAM protein	+
	Acidovorax radicis	13.7	20.2	0		radical SAM protein	+
	Aquaspirillum serpens	31.5	0	0		radical SAM protein	‒
	Coprobacillus sp. D6	0	25	44.6		radical SAM protein	‒
	Dechloromonas aromatica	21.5	0	0		radical SAM protein	+
	Hydrogenophaga sp. PBC	16.5	0	21.6		radical SAM protein	+
	Ideonella sp. B508-1	0	0	44		radical SAM protein	+
	Methanolobus psychrophilus	11.5	0	30.1		radical SAM protein	‒
	Rhodoferax ferrireducens	25.5	0	0		radical SAM protein	+
	Streptomyces sp. C	32	117.7	0		radical SAM protein	+
	Xanthomonas translucens	14.5	10.6	0		radical SAM protein	+
	Reactor 2
	Pseudomonas nitroreducens	65.3	0	0		pyruvate formate-lyase	+
	Pseudomonas nitroreducens	26.5	25.7	0		pyruvate formate-lyase	+
	Pseudomonas nitroreducens	19.7	38.1	0		pyruvate formate-lyase	+
	Pseudomonas nitroreducens	43.5	0	0		pyruvate formate-lyase	+
	Pseudomonas nitroreducens	50.8	0	0		pyruvate formate-lyase	+
	Rhodoferax ferrireducens	45.1	0	0		pyruvate formate-lyase	+
	Peptoniphilus duerdenii	0	39.3	196.2		pyruvate formate-lyase	‒
	Lautropia mirabilis	70.3	174.9	116.4		pyruvate formate-lyase	+
	Lautropia mirabilis	16.5	111.7	47.8		pyruvate formate-lyase	+
	Acinetobacter sp. P8-3-8	35.5	0	0		radical SAM protein	+
	Dechloromonas aromatica	27.9	36	0		radical SAM protein	+
	Rhodobacter sp. CACIA14H1	0	0	90.4		radical SAM protein	‒
	Celeribacter baekdonensis	0	0	79.4		radical SAM protein	+
	Leptothrix cholodnii	0	0	70.8		radical SAM protein	+
	Acidovorax delafieldii	38.7	37.5	37.4		radical SAM protein	+
	Methanohalobium evestigatum	45.6	22	22		radical SAM protein	+
	Candidatus Accumulibacter phosphatis	25.1	24.3	0		radical SAM protein	+
	Phaeospirillum molischianum	16.1	31.1	0		radical SAM protein	‒
	Azospira oryzae	0	79.5	0		radical SAM protein	+
	Azoarcus sp. KH32C	17.6	56.6	0		radical SAM protein	+
	Aromatoleum aromaticum	0	84	0		radical SAM protein	+
	aPredicted host of genes encoding alkylsucinate synthase-like proteins.
	bCapability of nitrate reduction was presumed by confirming presence of nitrate reductase and nitrite reductase genes using GenBank.
