# Supplementary material for: Transcriptome analysis of activated sludge microbiomes reveals an unexpected role of minority nitrifiers in carbon metabolism
Source: Commun Biol. 2019 May 13;2:179. doi: 10.1038/s42003-019-0418-2 (PMC6513846; doi:10.1038/s42003-019-0418-2)
Supplement: Supplementary file 10 — Supplementary Data 7 [file 42003_2019_418_MOESM10_ESM.xlsx]

## Sheet: Suppl_Table5
	Gene IDa	Relative expression level (TPM)a		Functiona
	Reactor 1
	Day 20
	WP_013964653.1_456	204371		methane monooxygenase/ammonia monooxygenase subunit C
	WP_013964625.1_427	119957		cytidylate kinase
	WP_013965356.1_1202	102186		methane monooxygenase/ammonia monooxygenase subunit C
	WP_013966807.1_2751	89288		ornithine carbamoyltransferase
	WP_013964312.1_100	85418		ADP-ribosylation/crystallin J1
	WP_013964981.1_2862	79971		hydroxylamine oxidation protein HaoB
	WP_013964655.1_2806	65535		methane monooxygenase/ammonia monooxygenase subunit B
	WP_013966823.1_2768	56192		glutathione synthase
	WP_013965121.1_939	51570		ABC-F family ATPase
	WP_013966080.1_1972	50998		diguanylate cyclase
	WP_013964655.1_1055	32767		methane monooxygenase/ammonia monooxygenase subunit B
	WP_013967391.1_3371	32612		type III restriction endonuclease
	WP_013965018.1_825	29134		2-oxoglutarate dehydrogenase subunit E1
	Day 29
	WP_013964653.1_456	334200		methane monooxygenase/ammonia monooxygenase subunit C
	WP_013965782.1_1657	220351		rubredoxin
	WP_013964653.1_1053	102831		methane monooxygenase/ammonia monooxygenase subunit C
	WP_013964653.1_1553	77123		methane monooxygenase/ammonia monooxygenase subunit C
	WP_013964654.1_2807	50480		methane monooxygenase/ammonia monooxygenase subunit A
	WP_013964315.1_103	46899		succinate--CoA ligase subunit alpha
	WP_041360402.1_3426	35964		cysteine desulfurase
	WP_013964655.1_458	32974		methane monooxygenase/ammonia monooxygenase subunit B
	WP_013965373.1_1225	29287		ribulose bisophosphate carboxylase
	WP_013965356.1_1202	25708		methane monooxygenase/ammonia monooxygenase subunit C
	WP_013964795.1_600	21759		ATP-dependent metalloprotease
	WP_013967391.1_3371	16409		type III restriction endonuclease
	WP_013964401.1_187	6015		transcription-repair coupling factor
	Day 37
	WP_013964653.1_456	197196		methane monooxygenase/ammonia monooxygenase subunit C
	WP_013964653.1_2808	151689		methane monooxygenase/ammonia monooxygenase subunit C
	WP_013964653.1_1553	121351		methane monooxygenase/ammonia monooxygenase subunit C
	WP_013967125.1_3095	84446		hypothetical protein
	WP_013966163.1_2055	73795		transcriptional regulator
	WP_013965372.1_1224	68834		ribulose bisphosphate carboxylase small chain
	WP_013964653.1_1053	60676		methane monooxygenase/ammonia monooxygenase subunit C
	WP_013964654.1_457	44679		methane monooxygenase/ammonia monooxygenase subunit A
	WP_013964655.1_1055	38913		methane monooxygenase/ammonia monooxygenase subunit B
	WP_013965356.1_1202	30338		methane monooxygenase/ammonia monooxygenase subunit C
	WP_013966631.1_2550	20633		aminotransferase
	WP_013964795.1_600	19258		ATP-dependent metalloprotease
	WP_013965838.1_1710	17428		transposase
	WP_013967072.1_3040	17065		magnesium transporter
	WP_013964957.1_761	16683		protease TldD
	WP_013965657.1_1523	13517		D-hexose-6-phosphate mutarotase
	WP_013965048.1_859	8533		aspartyl/glutamyl-tRNA amidotransferase subunit B
	WP_013967080.1_3048	7794		cation transporter
	WP_013964980.1_2863	7173		hydroxylamine reductase
	Reactor 2
	Day 20
	WP_013964653.1_2808	257178		methane monooxygenase/ammonia monooxygenase subunit C
	WP_013964653.1_456	171452		methane monooxygenase/ammonia monooxygenase subunit C
	WP_013964653.1_1053	85726		methane monooxygenase/ammonia monooxygenase subunit C
	WP_013965356.1_1202	85726		methane monooxygenase/ammonia monooxygenase subunit C
	WP_013964654.1_1054	84167		methane monooxygenase/ammonia monooxygenase subunit A
	WP_013966820.1_2764	71000		hypothetical protein
	WP_013966406.1_2311	65384		GTPase ObgE
	WP_013964666.1_473	44512		PEP-CTERM sorting domain-containing protein
	WP_013964980.1_784	40536		hydroxylamine reductase
	WP_013964980.1_799	40536		hydroxylamine reductase
	WP_013967089.1_3057	36740		malonyl CoA-acyl carrier protein transacylase
	WP_013964993.1_797	17044		DNA-directed RNA polymerase subunit beta
	Day 29
	WP_013964653.1_456	436088		methane monooxygenase/ammonia monooxygenase subunit C
	WP_013964653.1_1053	163533		methane monooxygenase/ammonia monooxygenase subunit C
	WP_013964666.1_473	113215		PEP-CTERM sorting domain-containing protein
	WP_013964980.1_2863	77327		hydroxylamine reductase
	WP_013964986.1_790	74146		elongation factor Tu
	WP_013966291.1_2187	54612		transposase
	WP_013964653.1_1553	54511		methane monooxygenase/ammonia monooxygenase subunit C
	WP_013966033.1_1921	26567		hypothetical protein
	Day 37
	WP_013966686.1_2613	1000000		cation transporter
	aNitrification genes are emphasized by bold type.
